# Supplementary material for: STEM enables mapping of single-cell and spatial transcriptomics data with transfer learning
Source: Commun Biol. 2024 Jan 6;7:56. doi: 10.1038/s42003-023-05640-1 (PMC10771471; doi:10.1038/s42003-023-05640-1)
Supplement: Supplementary file 4 — Supplementary Data 1 [file 42003_2023_5640_MOESM4_ESM.xlsx]

## Sheet: Figure2c
Total MAE				Hit number								PCC
	values	name			CellTrek	scSpace	Seurat	Spaotsc	Tangram	STEM		values	name	celltype	fullname_celltype
Cardiomyocytes	0.931106	CellTrek		0	0.324828	1	1	1	1	0.811823		8.28465	CellTrek	Ery.	Erythroid
Cranial mesoderm	0.819662	CellTrek		1	0.326601	1.00079	1.00345	1.00059	1.04099	0.944138		91.5097	CellTrek	Ery.	Erythroid
Dermomyotome	0.667378	CellTrek		2	0.332808	1.00305	1.01251	1.00325	1.15458	1.04424		90.6877	CellTrek	Gut.	Gut tube
Endothelium	0.68156	CellTrek		3	0.344039	1.00739	1.02936	1.00729	1.30335	1.16394		153.411	CellTrek	Ery.	Erythroid
Forebrain/Midbrain/Hindbrain	0.895637	CellTrek		4	0.356256	1.01271	1.05034	1.01271	1.46	1.31044		143.653	CellTrek	Hae.	Haematoendothelial progenitors
Gut tube	0.881335	CellTrek		5	0.372315	1.02059	1.07626	1.01901	1.59005	1.47182		9.5417	CellTrek	Ery.	Erythroid
Haematoendothelial progenitors	0.37486	CellTrek		6	0.388867	1.02837	1.10778	1.0268	1.69872	1.64138		9.42647	CellTrek	All.	Allantois
Intermediate mesoderm	0.527577	CellTrek		7	0.407488	1.03655	1.14463	1.03626	1.78808	1.83044		4.54511	CellTrek	Lat.	Lateral plate mesoderm
Lateral plate mesoderm	0.854498	CellTrek		8	0.429754	1.0465	1.18384	1.04453	1.87576	2.02108		8.33249	CellTrek	Lat.	Lateral plate mesoderm
Mixed mesenchymal mesoderm	0.743069	CellTrek		9	0.455665	1.05803	1.23271	1.05517	1.95635	2.233		9.65404	CellTrek	Gut.	Gut tube
Neural crest	0.821351	CellTrek		10	0.479507	1.07005	1.28345	1.0669	2.0334	2.45764		19.6964	CellTrek	Lat.	Lateral plate mesoderm
Spinal cord	0.819553	CellTrek		11	0.503547	1.08315	1.33241	1.07823	2.10601	2.70069		16.277	CellTrek	Gut.	Gut tube
Splanchnic mesoderm	0.834879	CellTrek		12	0.529064	1.1001	1.38847	1.09212	2.17419	2.95744		38.6229	CellTrek	Ery.	Erythroid
Surface ectoderm	0.717895	CellTrek		13	0.554778	1.11724	1.44956	1.10621	2.24404	3.21015		133.364	CellTrek	Ery.	Erythroid
Cardiomyocytes	0.635099	scSpace		14	0.582069	1.1336	1.51123	1.12384	2.31192	3.48414		2.91471	CellTrek	All.	Allantois
Cranial mesoderm	0.507182	scSpace		15	0.614187	1.15419	1.57586	1.14177	2.38256	3.76493		6.48989	CellTrek	Gut.	Gut tube
Dermomyotome	0.478026	scSpace		16	0.643448	1.17596	1.64453	1.16315	2.45399	4.05921		7.15918	CellTrek	Gut.	Gut tube
Endothelium	0.090704	scSpace		17	0.679901	1.19921	1.72177	1.18365	2.52956	4.35941		0.126717	CellTrek	Hae.	Haematoendothelial progenitors
Forebrain/Midbrain/Hindbrain	0.774728	scSpace		18	0.715468	1.22069	1.7999	1.20581	2.5998	4.67005		5.54416	CellTrek	Ery.	Erythroid
Gut tube	0.462951	scSpace		19	0.750936	1.24374	1.88305	1.23163	2.6732	4.98502		3.46298	CellTrek	Lat.	Lateral plate mesoderm
Haematoendothelial progenitors	0.0854097	scSpace		20	0.785813	1.27123	1.96394	1.25704	2.753	5.30926		4.5394	CellTrek	All.	Allantois
Intermediate mesoderm	0.457514	scSpace		21	0.820296	1.29803	2.05025	1.28256	2.83813	5.63842		5.27109	CellTrek	Ery.	Erythroid
Lateral plate mesoderm	0.581158	scSpace		22	0.853005	1.32562	2.13901	1.31143	2.92207	5.9802		2.17285	CellTrek	All.	Allantois
Mixed mesenchymal mesoderm	0.478771	scSpace		23	0.890542	1.35655	2.22778	1.33931	3.01606	6.31429		3.15533	CellTrek	Gut.	Gut tube
Neural crest	0.492761	scSpace		24	0.931626	1.38729	2.32099	1.36897	3.11803	6.67458		7.54376	CellTrek	Lat.	Lateral plate mesoderm
Spinal cord	0.648062	scSpace		25	0.96867	1.42148	2.41478	1.39635	3.21448	7.04039		5.94683	CellTrek	Gut.	Gut tube
Splanchnic mesoderm	0.626624	scSpace		26	1.00325	1.45517	2.51192	1.42759	3.31202	7.39941		12.3997	CellTrek	End.	Endothelium
Surface ectoderm	0.262833	scSpace		27	1.04493	1.4869	2.61685	1.45833	3.41143	7.75833		30.0469	CellTrek	Gut.	Gut tube
Cardiomyocytes	0.767415	Seurat		28	1.08739	1.52148	2.71783	1.49064	3.52059	8.13635		9.39075	CellTrek	End.	Endothelium
Cranial mesoderm	0.807762	Seurat		29	1.12906	1.55931	2.82631	1.52384	3.63212	8.52512		4.81594	CellTrek	Ery.	Erythroid
Dermomyotome	0.27508	Seurat		30	1.17034	1.59724	2.93842	1.55498	3.74049	8.9066		1.47704	CellTrek	Hae.	Haematoendothelial progenitors
Endothelium	0.680994	Seurat		31	1.21054	1.63961	3.04571	1.59212	3.8597	9.3002		2.11512	CellTrek	Ery.	Erythroid
Forebrain/Midbrain/Hindbrain	0.519088	Seurat		32	1.25695	1.67793	3.15754	1.62749	3.98138	9.70424		6.41616	CellTrek	Ery.	Erythroid
Gut tube	0.707917	Seurat		33	1.30187	1.71793	3.27419	1.6664	4.10424	10.1033		3.00794	CellTrek	Hae.	Haematoendothelial progenitors
Haematoendothelial progenitors	0.306565	Seurat		34	1.34335	1.76266	3.39123	1.70778	4.23172	10.5222		3.66497	CellTrek	Ery.	Erythroid
Intermediate mesoderm	0.367917	Seurat		35	1.39222	1.8068	3.51182	1.74867	4.3597	10.9356		1.78466	CellTrek	Gut.	Gut tube
Lateral plate mesoderm	0.682903	Seurat		36	1.4402	1.84946	3.63133	1.78818	4.49675	11.3552		112.857	CellTrek	All.	Allantois
Mixed mesenchymal mesoderm	0.751224	Seurat		37	1.48828	1.893	3.75074	1.827	4.63389	11.7751		122.191	CellTrek	Gut.	Gut tube
Neural crest	0.54569	Seurat		38	1.53567	1.94197	3.87941	1.873	4.77251	12.1977		4.50765	CellTrek	Ery.	Erythroid
Spinal cord	0.477991	Seurat		39	1.58384	1.98778	4.01133	1.91616	4.91379	12.6318		11.4421	CellTrek	Hae.	Haematoendothelial progenitors
Splanchnic mesoderm	0.691236	Seurat		40	1.63291	2.03626	4.1398	1.96207	5.05251	13.07		3.67658	CellTrek	Ery.	Erythroid
Surface ectoderm	0.439262	Seurat		41	1.68217	2.08365	4.27704	2.0066	5.19852	13.5081		7.17385	CellTrek	Gut.	Gut tube
Cardiomyocytes	0.849454	Spaotsc		42	1.73389	2.13389	4.41025	2.05754	5.35448	13.9458		14.3232	CellTrek	Gut.	Gut tube
Cranial mesoderm	0.791629	Spaotsc		43	1.78167	2.18296	4.54808	2.10581	5.50493	14.3866		123.374	CellTrek	End.	Endothelium
Dermomyotome	0.567966	Spaotsc		44	1.83379	2.23596	4.68808	2.15704	5.66502	14.8297		197.217	CellTrek	Mix.	Mixed mesenchymal mesoderm
Endothelium	0.821541	Spaotsc		45	1.88906	2.28512	4.82749	2.20601	5.82906	15.2804		141.847	CellTrek	Gut.	Gut tube
Forebrain/Midbrain/Hindbrain	0.891565	Spaotsc		46	1.94217	2.33616	4.96729	2.25724	5.99438	15.7277		2.69711	CellTrek	End.	Endothelium
Gut tube	0.827619	Spaotsc		47	1.99399	2.38818	5.10887	2.31005	6.16128	16.1909		5.11247	CellTrek	Gut.	Gut tube
Haematoendothelial progenitors	0.537515	Spaotsc		48	2.04591	2.44069	5.25153	2.36749	6.32966	16.653		20.3799	CellTrek	Ery.	Erythroid
Intermediate mesoderm	0.550956	Spaotsc		49	2.1	2.50296	5.40039	2.4269	6.49941	17.1225		34.9969	CellTrek	Int.	Intermediate mesoderm
Lateral plate mesoderm	0.816925	Spaotsc		50	2.15281	2.56099	5.54778	2.48522	6.66759	17.5869		178.047	CellTrek	Gut.	Gut tube
Mixed mesenchymal mesoderm	0.614533	Spaotsc		51	2.20424	2.62256	5.69645	2.54197	6.84108	18.0574		73.1268	CellTrek	Ery.	Erythroid
Neural crest	0.706002	Spaotsc		52	2.25901	2.68207	5.84542	2.59695	7.01793	18.5294		137.526	CellTrek	All.	Allantois
Spinal cord	0.824301	Spaotsc		53	2.31626	2.73852	6.00276	2.65389	7.20049	19.0077		123.761	CellTrek	Gut.	Gut tube
Splanchnic mesoderm	0.77105	Spaotsc		54	2.36966	2.80187	6.15882	2.70906	7.37685	19.4843		1.94329	CellTrek	Gut.	Gut tube
Surface ectoderm	0.609401	Spaotsc		55	2.42384	2.8666	6.31961	2.77054	7.55645	19.9508		7.10026	CellTrek	Gut.	Gut tube
Cardiomyocytes	0.942405	Tangram		56	2.48345	2.92956	6.48433	2.83241	7.73783	20.4238		9.18098	CellTrek	All.	Allantois
Cranial mesoderm	0.908874	Tangram		57	2.5399	2.99163	6.64759	2.89527	7.92847	20.9139		34.5648	CellTrek	Gut.	Gut tube
Dermomyotome	0.928135	Tangram		58	2.60118	3.05951	6.813	2.95172	8.1131	21.3941		4.75757	CellTrek	Gut.	Gut tube
Endothelium	0.884968	Tangram		59	2.66069	3.12788	6.98059	3.01764	8.30365	21.8767		3.17911	CellTrek	Lat.	Lateral plate mesoderm
Forebrain/Midbrain/Hindbrain	0.871133	Tangram		60	2.7197	3.19803	7.14414	3.07852	8.49596	22.3635		5.22531	CellTrek	Ery.	Erythroid
Gut tube	0.918177	Tangram		61	2.78512	3.27005	7.31241	3.14877	8.69517	22.861		1.06665	CellTrek	Gut.	Gut tube
Haematoendothelial progenitors	0.792662	Tangram		62	2.8465	3.34847	7.48207	3.21685	8.88581	23.3461		3.21301	CellTrek	Gut.	Gut tube
Intermediate mesoderm	0.797608	Tangram		63	2.90778	3.41793	7.65734	3.28453	9.07813	23.833		25.6151	CellTrek	Ery.	Erythroid
Lateral plate mesoderm	0.92333	Tangram		64	2.97074	3.4867	7.83133	3.35369	9.26897	24.3177		35.6043	CellTrek	Gut.	Gut tube
Mixed mesenchymal mesoderm	0.884783	Tangram		65	3.03488	3.55842	8.00995	3.41675	9.45724	24.8073		2.78774	CellTrek	Ery.	Erythroid
Neural crest	0.921047	Tangram		66	3.1	3.63635	8.18108	3.48197	9.65261	25.3103		11.1218	CellTrek	Ery.	Erythroid
Spinal cord	0.829082	Tangram		67	3.16798	3.71704	8.35833	3.54709	9.85409	25.8041		20.8519	CellTrek	End.	Endothelium
Splanchnic mesoderm	0.906962	Tangram		68	3.23222	3.79458	8.53094	3.6133	10.0537	26.3117		1.08944	CellTrek	Ery.	Erythroid
Surface ectoderm	0.941137	Tangram		69	3.29409	3.87498	8.71675	3.68305	10.2586	26.8122		12.1147	CellTrek	Gut.	Gut tube
Cardiomyocytes	0.965139	STEM		70	3.35951	3.9531	8.89616	3.75468	10.4552	27.3216		19.5931	CellTrek	Gut.	Gut tube
Cranial mesoderm	0.870624	STEM		71	3.42374	4.03064	9.0801	3.82847	10.6493	27.8308		11.1556	CellTrek	Gut.	Gut tube
Dermomyotome	0.806488	STEM		72	3.49084	4.11222	9.2669	3.89783	10.8514	28.3407		5.01934	CellTrek	Mix.	Mixed mesenchymal mesoderm
Endothelium	0.832908	STEM		73	3.55517	4.1933	9.44975	3.96926	11.0578	28.8518		0.819896	CellTrek	Ery.	Erythroid
Forebrain/Midbrain/Hindbrain	0.973291	STEM		74	3.62069	4.27823	9.63616	4.04512	11.252	29.363		113.836	CellTrek	Ery.	Erythroid
Gut tube	0.942958	STEM		75	3.68966	4.36404	9.82424	4.11488	11.4538	29.8872		98.6549	CellTrek	Gut.	Gut tube
Haematoendothelial progenitors	0.70776	STEM		76	3.76049	4.44217	10.0157	4.19498	11.656	30.4065		172.399	CellTrek	Ery.	Erythroid
Intermediate mesoderm	0.72604	STEM		77	3.8264	4.52384	10.2064	4.27103	11.8448	30.9216		2.32813	CellTrek	All.	Allantois
Lateral plate mesoderm	0.92231	STEM		78	3.89645	4.60493	10.4052	4.3465	12.0461	31.4334		2.76991	CellTrek	Hae.	Haematoendothelial progenitors
Mixed mesenchymal mesoderm	0.860376	STEM		79	3.96227	4.68956	10.6042	4.42207	12.2332	31.9504		9.48623	CellTrek	Gut.	Gut tube
Neural crest	0.920782	STEM		80	4.03113	4.77833	10.7982	4.50207	12.4342	32.4682		2.38496	CellTrek	Gut.	Gut tube
Spinal cord	0.939016	STEM		81	4.10424	4.87005	10.999	4.58177	12.636	32.9696		13.2466	CellTrek	Ery.	Erythroid
Splanchnic mesoderm	0.934279	STEM		82	4.17626	4.9597	11.1927	4.66089	12.8273	33.4845		3.64449	CellTrek	Mix.	Mixed mesenchymal mesoderm
Surface ectoderm	0.851036	STEM		83	4.24581	5.05143	11.3976	4.74374	13.0184	34.0091		3.34493	CellTrek	All.	Allantois
				84	4.31458	5.13823	11.6041	4.82404	13.2114	34.5212		18.655	CellTrek	All.	Allantois
				85	4.38828	5.22956	11.8069	4.90591	13.4067	35.0424		14.1828	CellTrek	Gut.	Gut tube
				86	4.45941	5.32374	12.01	4.98985	13.6056	35.5716		14.8743	CellTrek	Gut.	Gut tube
				87	4.53202	5.41606	12.2211	5.07695	13.8104	36.0913		7.28125	CellTrek	Gut.	Gut tube
				88	4.60463	5.51015	12.4253	5.16483	14.0076	36.6135		12.5834	CellTrek	Ery.	Erythroid
				89	4.67921	5.60522	12.6428	5.25261	14.2141	37.1331		6.57161	CellTrek	Lat.	Lateral plate mesoderm
				90	4.7531	5.69842	12.8607	5.34138	14.4104	37.6564		6.30555	CellTrek	Ery.	Erythroid
				91	4.82837	5.79222	13.0657	5.42906	14.6137	38.1769		7.4408	CellTrek	Ery.	Erythroid
				92	4.90571	5.88936	13.2747	5.52266	14.8054	38.7026		9.12486	CellTrek	Gut.	Gut tube
				93	4.98246	5.99212	13.4866	5.61704	15.003	39.237		9.70893	CellTrek	Ery.	Erythroid
				94	5.06059	6.09369	13.7004	5.70571	15.2029	39.7775		9.30537	CellTrek	Gut.	Gut tube
				95	5.13507	6.19064	13.9122	5.79695	15.4086	40.3046		14.6612	CellTrek	End.	Endothelium
				96	5.21025	6.29222	14.1246	5.89113	15.6081	40.8302		9.00368	CellTrek	Lat.	Lateral plate mesoderm
				97	5.28837	6.3935	14.3442	5.98837	15.8195	41.3567		74.1271	CellTrek	Gut.	Gut tube
				98	5.36562	6.50305	14.5613	6.08059	16.0262	41.8909		94.9009	CellTrek	Hae.	Haematoendothelial progenitors
				99	5.44552	6.60719	14.7843	6.1732	16.2486	42.4218		2.76013	CellTrek	Gut.	Gut tube
				100	5.52414	6.71261	15.0066	6.26966	16.4583	42.9545		18.62	CellTrek	Gut.	Gut tube
				101	5.60542	6.8198	15.2226	6.3735	16.6726	43.4855		90.8573	CellTrek	Gut.	Gut tube
				102	5.68463	6.93103	15.4483	6.4736	16.884	44.0164		103.503	CellTrek	End.	Endothelium
				103	5.76335	7.03626	15.6721	6.57389	17.0994	44.5538		25.1812	CellTrek	Ery.	Erythroid
				104	5.84591	7.15034	15.8925	6.67143	17.3101	45.0947		10.9812	CellTrek	End.	Endothelium
				105	5.92828	7.25852	16.1208	6.77488	17.5176	45.6343		22.9624	CellTrek	Gut.	Gut tube
				106	6.01458	7.3735	16.3447	6.87498	17.7353	46.1631		25.2884	CellTrek	Gut.	Gut tube
				107	6.09764	7.48877	16.5621	6.97458	17.953	46.7057		36.4635	CellTrek	End.	Endothelium
				108	6.18089	7.59823	16.7898	7.0732	18.1717	47.2419		9.07785	CellTrek	Ery.	Erythroid
				109	6.27005	7.71586	17.0222	7.16818	18.3938	47.7922		11.1353	CellTrek	Gut.	Gut tube
				110	6.35222	7.833	17.2537	7.27113	18.6078	48.3446		11.9206	CellTrek	Gut.	Gut tube
				111	6.43685	7.9465	17.4866	7.3732	18.8194	48.8821		9.94153	CellTrek	Gut.	Gut tube
				112	6.52128	8.06158	17.7249	7.4736	19.046	49.4331		24.1576	CellTrek	Ery.	Erythroid
				113	6.60335	8.17054	17.9557	7.58256	19.2697	49.9667		21.5383	CellTrek	Gut.	Gut tube
				114	6.69034	8.28552	18.1877	7.6935	19.4893	50.5075		14.7845	CellTrek	End.	Endothelium
				115	6.77833	8.40197	18.4235	7.80276	19.7172	51.0545		116.998	CellTrek	End.	Endothelium
				116	6.86926	8.52828	18.664	7.90897	19.9447	51.5923		112.395	CellTrek	Ery.	Erythroid
				117	6.95764	8.64443	18.904	8.01567	20.1752	52.1363		6.04914	CellTrek	Gut.	Gut tube
				118	7.04611	8.76631	19.1441	8.12424	20.3926	52.6786		29.3952	CellTrek	Gut.	Gut tube
				119	7.1333	8.88966	19.3765	8.23369	20.6179	53.2288		17.6348	CellTrek	End.	Endothelium
				120	7.22089	9.00424	19.6187	8.34325	20.8428	53.7628		3.7092	CellTrek	Gut.	Gut tube
				121	7.30916	9.12818	19.8569	8.45842	21.0656	54.3136		4.97916	CellTrek	Gut.	Gut tube
				122	7.39567	9.24857	20.101	8.56571	21.2899	54.856		3.97901	CellTrek	Hae.	Haematoendothelial progenitors
				123	7.48995	9.36256	20.3393	8.68148	21.514	55.3974		15.5643	CellTrek	Gut.	Gut tube
				124	7.58	9.48335	20.5795	8.79488	21.7364	55.9447		19.9864	CellTrek	End.	Endothelium
				125	7.66916	9.613	20.8249	8.91123	21.9576	56.4864		10.1487	CellTrek	End.	Endothelium
				126	7.76177	9.73724	21.0699	9.0268	22.1898	57.0349		52.9516	CellTrek	End.	Endothelium
				127	7.84828	9.86079	21.3063	9.13921	22.4226	57.583		7.85357	CellTrek	Ery.	Erythroid
				128	7.94315	9.98345	21.5531	9.25645	22.648	58.1227		1.42583	CellTrek	End.	Endothelium
				129	8.02483	10.1148	21.8044	9.37921	22.8763	58.6655		6.68653	CellTrek	Hae.	Haematoendothelial progenitors
				130	8.11409	10.2471	22.052	9.49498	23.1052	59.2137		24.3727	CellTrek	End.	Endothelium
				131	8.20335	10.3782	22.31	9.61596	23.3309	59.7599		7.31938	CellTrek	End.	Endothelium
				132	8.28926	10.5035	22.5621	9.73241	23.5617	60.3106		12.0728	CellTrek	Ery.	Erythroid
				133	8.37764	10.6339	22.8228	9.85054	23.789	60.8592		4.01613	CellTrek	End.	Endothelium
				134	8.46778	10.7682	23.0774	9.97576	24.026	61.413		10.7949	CellTrek	Gut.	Gut tube
				135	8.55369	10.8987	23.3389	10.1	24.2544	61.9647		16.5672	CellTrek	Ery.	Erythroid
				136	8.63842	11.0335	23.594	10.2223	24.4908	62.5112		127.187	CellTrek	Ery.	Erythroid
				137	8.73429	11.17	23.85	10.3504	24.7191	63.0593		159.191	CellTrek	Gut.	Gut tube
				138	8.83005	11.3022	24.0911	10.4752	24.9459	63.6027		4.44296	CellTrek	End.	Endothelium
				139	8.91754	11.4338	24.3508	10.6059	25.1714	64.162		1.20979	CellTrek	Gut.	Gut tube
				140	9.00719	11.5752	24.6167	10.7334	25.4064	64.7316		2.04893	CellTrek	Gut.	Gut tube
				141	9.1001	11.7082	24.8736	10.8592	25.6415	65.2855		3.26409	CellTrek	Ery.	Erythroid
				142	9.18749	11.8471	25.139	10.9852	25.8666	65.8384		4.00914	CellTrek	End.	Endothelium
				143	9.27872	11.9882	25.4031	11.1107	26.11	66.3877		12.4928	CellTrek	Gut.	Gut tube
				144	9.36897	12.1219	25.6659	11.2367	26.3441	66.9461		25.1378	CellTrek	Lat.	Lateral plate mesoderm
				145	9.46089	12.2623	25.9262	11.364	26.5714	67.4934		4.83289	CellTrek	End.	Endothelium
				146	9.55586	12.4026	26.1908	11.4902	26.8109	68.0599		18.7637	CellTrek	Gut.	Gut tube
				147	9.6467	12.5408	26.454	11.6193	27.0558	68.6166		9.29244	CellTrek	Gut.	Gut tube
				148	9.73744	12.6788	26.7204	11.7477	27.3089	69.1694		11.6368	CellTrek	Gut.	Gut tube
				149	9.8335	12.8278	26.9967	11.8763	27.5444	69.7264		8.35001	CellTrek	Lat.	Lateral plate mesoderm
				150	9.92552	12.9747	27.2637	12.008	27.781	70.2864		16.8549	CellTrek	End.	Endothelium
				151	10.0218	13.1187	27.5348	12.14	28.0299	70.8483		19.0949	CellTrek	Lat.	Lateral plate mesoderm
				152	10.1142	13.2636	27.8034	12.2684	28.2725	71.4157		9.44019	CellTrek	Ery.	Erythroid
				153	10.21	13.4088	28.0716	12.3993	28.5207	71.9669		7.38257	CellTrek	End.	Endothelium
				154	10.3091	13.5555	28.3454	12.5367	28.7593	72.5301		12.4202	CellTrek	Gut.	Gut tube
				155	10.403	13.6946	28.6224	12.6728	29.0127	73.093		8.50418	CellTrek	Hae.	Haematoendothelial progenitors
				156	10.4982	13.8429	28.8912	12.8063	29.2582	73.645		4.53779	CellTrek	Gut.	Gut tube
				157	10.5959	13.9866	29.1676	12.9381	29.5115	74.2113		21.8082	CellTrek	Lat.	Lateral plate mesoderm
				158	10.698	14.1341	29.4398	13.0766	29.7546	74.7713		24.1338	CellTrek	Lat.	Lateral plate mesoderm
				159	10.796	14.287	29.7213	13.2119	30.0051	75.3287		9.35572	CellTrek	End.	Endothelium
				160	10.892	14.4333	29.9978	13.3529	30.2591	75.8873		14.3139	CellTrek	Lat.	Lateral plate mesoderm
				161	10.9887	14.5915	30.2782	13.4916	30.5018	76.4531		59.2257	CellTrek	Gut.	Gut tube
				162	11.0939	14.7438	30.5601	13.6323	30.7492	76.9968		5.49816	CellTrek	Gut.	Gut tube
				163	11.1919	14.8886	30.8353	13.7767	31.0072	77.5593		4.24684	CellTrek	Lat.	Lateral plate mesoderm
				164	11.2907	15.0411	31.1093	13.9205	31.2574	78.1143		13.1343	CellTrek	Lat.	Lateral plate mesoderm
				165	11.3903	15.1934	31.3842	14.0668	31.5072	78.6625		6.16521	CellTrek	Hae.	Haematoendothelial progenitors
				166	11.4942	15.3495	31.6553	14.2165	31.7596	79.2186		20.1471	CellTrek	End.	Endothelium
				167	11.5969	15.5034	31.932	14.361	32.01	79.7674		4.78384	CellTrek	Gut.	Gut tube
				168	11.7043	15.6592	32.214	14.5102	32.2683	80.3278		7.67975	CellTrek	Gut.	Gut tube
				169	11.8089	15.817	32.4966	14.6534	32.5225	80.8945		6.47874	CellTrek	Lat.	Lateral plate mesoderm
				170	11.9115	15.9753	32.7692	14.8052	32.7769	81.4548		6.24174	CellTrek	Gut.	Gut tube
				171	12.0101	16.1331	33.0527	14.9539	33.0362	81.9976		4.41841	CellTrek	Lat.	Lateral plate mesoderm
				172	12.1086	16.2889	33.3244	15.1021	33.29	82.5606		12.749	CellTrek	Hae.	Haematoendothelial progenitors
				173	12.2141	16.4502	33.6052	15.2521	33.55	83.1234		23.374	CellTrek	Gut.	Gut tube
				174	12.318	16.6088	33.888	15.4007	33.8056	83.6829		10.139	CellTrek	Lat.	Lateral plate mesoderm
				175	12.4205	16.7735	34.1708	15.5605	34.0714	84.2438		5.8226	CellTrek	Gut.	Gut tube
				176	12.5234	16.9298	34.4676	15.7116	34.3411	84.8015		11.7461	CellTrek	Gut.	Gut tube
				177	12.6301	17.0982	34.7469	15.866	34.5993	85.372		26.9683	CellTrek	Gut.	Gut tube
				178	12.7404	17.2654	35.0362	16.0205	34.8585	85.9277		56.1361	CellTrek	Gut.	Gut tube
				179	12.8366	17.4307	35.3251	16.177	35.1154	86.497		48.3536	CellTrek	Lat.	Lateral plate mesoderm
				180	12.9366	17.5954	35.6112	16.3282	35.3874	87.0745		7.27043	CellTrek	Gut.	Gut tube
				181	13.0356	17.759	35.9017	16.4785	35.654	87.645		3.56126	CellTrek	Ery.	Erythroid
				182	13.1367	17.9291	36.1854	16.632	35.9208	88.205		2.63153	CellTrek	Lat.	Lateral plate mesoderm
				183	13.2429	18.0958	36.4678	16.7925	36.1897	88.7715		1.51768	CellTrek	Gut.	Gut tube
				184	13.3434	18.2669	36.7582	16.9418	36.4592	89.341		2.31102	CellTrek	Gut.	Gut tube
				185	13.4435	18.4333	37.0496	17.1009	36.7239	89.9044		43.5651	CellTrek	Gut.	Gut tube
				186	13.5499	18.6009	37.335	17.2573	36.991	90.4778		21.2737	CellTrek	Lat.	Lateral plate mesoderm
				187	13.6595	18.7638	37.6196	17.4102	37.2572	91.034		4.18531	CellTrek	Blo.	Blood progenitors
				188	13.7606	18.9316	37.9181	17.5734	37.5314	91.6054		6.29891	CellTrek	Lat.	Lateral plate mesoderm
				189	13.8673	19.108	38.2172	17.7263	37.8036	92.177		13.4003	CellTrek	Gut.	Gut tube
				190	13.9788	19.2771	38.5176	17.8889	38.0773	92.7346		22.0994	CellTrek	Lat.	Lateral plate mesoderm
				191	14.0754	19.4518	38.8117	18.0532	38.3503	93.2971		3.503	CellTrek	Gut.	Gut tube
				192	14.1856	19.6294	39.1057	18.2138	38.6179	93.8599		10.7091	CellTrek	Lat.	Lateral plate mesoderm
				193	14.2998	19.7994	39.4002	18.3798	38.8884	94.4243		4.75061	CellTrek	Gut.	Gut tube
				194	14.4098	19.9704	39.6991	18.5456	39.1652	94.9827		8.69361	CellTrek	Gut.	Gut tube
				195	14.526	20.1463	39.9967	18.7027	39.4336	95.5382		9.36604	CellTrek	Lat.	Lateral plate mesoderm
				196	14.6334	20.3225	40.2974	18.8693	39.7022	96.1175		3.28692	CellTrek	Lat.	Lateral plate mesoderm
				197	14.7488	20.5057	40.5962	19.0382	39.9716	96.6853		20.0523	CellTrek	Mix.	Mixed mesenchymal mesoderm
				198	14.8548	20.6846	40.8913	19.2032	40.2394	97.2542		4.42697	CellTrek	Gut.	Gut tube
				199	14.9672	20.8621	41.1942	19.3705	40.4994	97.8287		13.6961	CellTrek	Lat.	Lateral plate mesoderm
												8.33381	CellTrek	Gut.	Gut tube
												5.04235	CellTrek	Lat.	Lateral plate mesoderm
												15.7961	CellTrek	Gut.	Gut tube
												6.70972	CellTrek	Ery.	Erythroid
												88.3777	CellTrek	Gut.	Gut tube
												85.7309	CellTrek	Lat.	Lateral plate mesoderm
												96.8528	CellTrek	Hae.	Haematoendothelial progenitors
												96.3693	CellTrek	Gut.	Gut tube
												162.112	CellTrek	Gut.	Gut tube
												4.17416	CellTrek	Hae.	Haematoendothelial progenitors
												6.02333	CellTrek	Gut.	Gut tube
												3.61972	CellTrek	Gut.	Gut tube
												3.89764	CellTrek	Lat.	Lateral plate mesoderm
												4.22302	CellTrek	Lat.	Lateral plate mesoderm
												17.3031	CellTrek	Mix.	Mixed mesenchymal mesoderm
												23.2709	CellTrek	Gut.	Gut tube
												8.2015	CellTrek	Lat.	Lateral plate mesoderm
												2.40114	CellTrek	Mix.	Mixed mesenchymal mesoderm
												3.60595	CellTrek	Gut.	Gut tube
												30.721	CellTrek	Lat.	Lateral plate mesoderm
												9.07672	CellTrek	Gut.	Gut tube
												14.4673	CellTrek	Gut.	Gut tube
												23.8982	CellTrek	Gut.	Gut tube
												16.8188	CellTrek	End.	Endothelium
												4.05045	CellTrek	Lat.	Lateral plate mesoderm
												13.4074	CellTrek	Lat.	Lateral plate mesoderm
												16.1955	CellTrek	Lat.	Lateral plate mesoderm
												1.08054	CellTrek	Lat.	Lateral plate mesoderm
												16.4578	CellTrek	Gut.	Gut tube
												1.3669	CellTrek	Lat.	Lateral plate mesoderm
												20.2047	CellTrek	Lat.	Lateral plate mesoderm
												15.23	CellTrek	Lat.	Lateral plate mesoderm
												21.6966	CellTrek	Lat.	Lateral plate mesoderm
												24.2417	CellTrek	Gut.	Gut tube
												34.6681	CellTrek	Lat.	Lateral plate mesoderm
												15.3029	CellTrek	Gut.	Gut tube
												17.8449	CellTrek	Lat.	Lateral plate mesoderm
												29.5236	CellTrek	Gut.	Gut tube
												34.2864	CellTrek	Gut.	Gut tube
												22.5315	CellTrek	Gut.	Gut tube
												5.94863	CellTrek	Gut.	Gut tube
												14.1307	CellTrek	Gut.	Gut tube
												1.69911	CellTrek	Blo.	Blood progenitors
												3.8271	CellTrek	Lat.	Lateral plate mesoderm
												27.1744	CellTrek	Hae.	Haematoendothelial progenitors
												16.1768	CellTrek	Lat.	Lateral plate mesoderm
												2.22019	CellTrek	Lat.	Lateral plate mesoderm
												34.516	CellTrek	Gut.	Gut tube
												3.8741	CellTrek	Lat.	Lateral plate mesoderm
												4.72892	CellTrek	Lat.	Lateral plate mesoderm
												9.4245	CellTrek	Gut.	Gut tube
												8.40109	CellTrek	End.	Endothelium
												18.3304	CellTrek	Lat.	Lateral plate mesoderm
												7.15964	CellTrek	Lat.	Lateral plate mesoderm
												17.975	CellTrek	Lat.	Lateral plate mesoderm
												5.68937	CellTrek	Gut.	Gut tube
												23.2559	CellTrek	Lat.	Lateral plate mesoderm
												17.327	CellTrek	End.	Endothelium
												11.7806	CellTrek	Gut.	Gut tube
												1.71413	CellTrek	Gut.	Gut tube
												3.17055	CellTrek	Lat.	Lateral plate mesoderm
												7.82809	CellTrek	Gut.	Gut tube
												16.7438	CellTrek	Lat.	Lateral plate mesoderm
												4.73242	CellTrek	Lat.	Lateral plate mesoderm
												6.74959	CellTrek	Lat.	Lateral plate mesoderm
												0.634303	CellTrek	Gut.	Gut tube
												2.65277	CellTrek	Lat.	Lateral plate mesoderm
												2.90912	CellTrek	Lat.	Lateral plate mesoderm
												2.07448	CellTrek	Hae.	Haematoendothelial progenitors
												18.2003	CellTrek	Hae.	Haematoendothelial progenitors
												10.3332	CellTrek	Lat.	Lateral plate mesoderm
												0.528351	CellTrek	Lat.	Lateral plate mesoderm
												8.20165	CellTrek	Lat.	Lateral plate mesoderm
												2.64499	CellTrek	Lat.	Lateral plate mesoderm
												19.8401	CellTrek	Lat.	Lateral plate mesoderm
												9.99886	CellTrek	Mix.	Mixed mesenchymal mesoderm
												6.75113	CellTrek	Gut.	Gut tube
												1.75027	CellTrek	Lat.	Lateral plate mesoderm
												9.30254	CellTrek	Gut.	Gut tube
												1.83231	CellTrek	Gut.	Gut tube
												4.24404	CellTrek	Lat.	Lateral plate mesoderm
												2.5334	CellTrek	Gut.	Gut tube
												22.1613	CellTrek	Lat.	Lateral plate mesoderm
												9.50278	CellTrek	Lat.	Lateral plate mesoderm
												7.98303	CellTrek	Lat.	Lateral plate mesoderm
												5.29326	CellTrek	Lat.	Lateral plate mesoderm
												6.59083	CellTrek	Lat.	Lateral plate mesoderm
												145.517	CellTrek	End.	Endothelium
												8.90609	CellTrek	Lat.	Lateral plate mesoderm
												8.81924	CellTrek	Lat.	Lateral plate mesoderm
												3.25615	CellTrek	Gut.	Gut tube
												16.7169	CellTrek	Lat.	Lateral plate mesoderm
												1.80163	CellTrek	Lat.	Lateral plate mesoderm
												6.20796	CellTrek	Ery.	Erythroid
												6.09022	CellTrek	Int.	Intermediate mesoderm
												41.7361	CellTrek	Lat.	Lateral plate mesoderm
												66.7928	CellTrek	Gut.	Gut tube
												18.1254	CellTrek	Gut.	Gut tube
												2.81627	CellTrek	Lat.	Lateral plate mesoderm
												10.5454	CellTrek	End.	Endothelium
												4.56455	CellTrek	Lat.	Lateral plate mesoderm
												26.1918	CellTrek	Lat.	Lateral plate mesoderm
												13.3801	CellTrek	Lat.	Lateral plate mesoderm
												3.8927	CellTrek	Lat.	Lateral plate mesoderm
												9.6875	CellTrek	Lat.	Lateral plate mesoderm
												4.24751	CellTrek	Hae.	Haematoendothelial progenitors
												12.0796	CellTrek	Gut.	Gut tube
												1.49386	CellTrek	Lat.	Lateral plate mesoderm
												10.4182	CellTrek	End.	Endothelium
												8.42672	CellTrek	Gut.	Gut tube
												4.08122	CellTrek	Hae.	Haematoendothelial progenitors
												4.62508	CellTrek	Lat.	Lateral plate mesoderm
												29.6499	CellTrek	Hae.	Haematoendothelial progenitors
												5.05422	CellTrek	Lat.	Lateral plate mesoderm
												9.77149	CellTrek	Lat.	Lateral plate mesoderm
												2.56003	CellTrek	Lat.	Lateral plate mesoderm
												136.553	CellTrek	Lat.	Lateral plate mesoderm
												11.2258	CellTrek	Lat.	Lateral plate mesoderm
												50.4523	CellTrek	Lat.	Lateral plate mesoderm
												54.6419	CellTrek	Lat.	Lateral plate mesoderm
												3.14063	CellTrek	Lat.	Lateral plate mesoderm
												3.3137	CellTrek	Lat.	Lateral plate mesoderm
												4.34338	CellTrek	Lat.	Lateral plate mesoderm
												2.52561	CellTrek	Lat.	Lateral plate mesoderm
												10.1571	CellTrek	Lat.	Lateral plate mesoderm
												9.34739	CellTrek	Lat.	Lateral plate mesoderm
												8.37008	CellTrek	Ery.	Erythroid
												13.5124	CellTrek	End.	Endothelium
												20.6348	CellTrek	Lat.	Lateral plate mesoderm
												11.639	CellTrek	Lat.	Lateral plate mesoderm
												10.3697	CellTrek	Lat.	Lateral plate mesoderm
												130.604	CellTrek	Lat.	Lateral plate mesoderm
												19.424	CellTrek	Lat.	Lateral plate mesoderm
												6.00643	CellTrek	Lat.	Lateral plate mesoderm
												14.9499	CellTrek	Lat.	Lateral plate mesoderm
												2.05417	CellTrek	Lat.	Lateral plate mesoderm
												13.1507	CellTrek	Lat.	Lateral plate mesoderm
												4.82308	CellTrek	Ery.	Erythroid
												7.1835	CellTrek	Lat.	Lateral plate mesoderm
												10.1725	CellTrek	Lat.	Lateral plate mesoderm
												106.967	CellTrek	Lat.	Lateral plate mesoderm
												8.09171	CellTrek	Lat.	Lateral plate mesoderm
												11.1293	CellTrek	Lat.	Lateral plate mesoderm
												6.33736	CellTrek	Lat.	Lateral plate mesoderm
												12.8184	CellTrek	Lat.	Lateral plate mesoderm
												3.45176	CellTrek	Lat.	Lateral plate mesoderm
												1.58582	CellTrek	Ery.	Erythroid
												7.77409	CellTrek	Lat.	Lateral plate mesoderm
												58.0863	CellTrek	Lat.	Lateral plate mesoderm
												55.3796	CellTrek	Lat.	Lateral plate mesoderm
												3.08267	CellTrek	Lat.	Lateral plate mesoderm
												14.1777	CellTrek	Lat.	Lateral plate mesoderm
												23.1137	CellTrek	Lat.	Lateral plate mesoderm
												2.65983	CellTrek	Lat.	Lateral plate mesoderm
												16.1021	CellTrek	Lat.	Lateral plate mesoderm
												6.64819	CellTrek	Spl.	Splanchnic mesoderm
												14.4026	CellTrek	Ery.	Erythroid
												15.4014	CellTrek	Lat.	Lateral plate mesoderm
												13.9574	CellTrek	End.	Endothelium
												19.6664	CellTrek	End.	Endothelium
												14.2845	CellTrek	Lat.	Lateral plate mesoderm
												4.8597	CellTrek	Lat.	Lateral plate mesoderm
												5.78736	CellTrek	Lat.	Lateral plate mesoderm
												80.7887	CellTrek	Ery.	Erythroid
												24.5028	CellTrek	Lat.	Lateral plate mesoderm
												41.218	CellTrek	End.	Endothelium
												102.296	CellTrek	Gut.	Gut tube
												117.305	CellTrek	Lat.	Lateral plate mesoderm
												2.16398	CellTrek	Gut.	Gut tube
												27.9967	CellTrek	Ery.	Erythroid
												128.082	CellTrek	Lat.	Lateral plate mesoderm
												127.625	CellTrek	Ery.	Erythroid
												121.256	CellTrek	Lat.	Lateral plate mesoderm
												25.9852	CellTrek	Lat.	Lateral plate mesoderm
												8.19098	CellTrek	Ery.	Erythroid
												11.1724	CellTrek	Hae.	Haematoendothelial progenitors
												1.24955	CellTrek	Hae.	Haematoendothelial progenitors
												49.4002	CellTrek	Gut.	Gut tube
												90.9082	CellTrek	Gut.	Gut tube
												19.1476	CellTrek	Ery.	Erythroid
												16.6903	CellTrek	All.	Allantois
												2.9795	CellTrek	Lat.	Lateral plate mesoderm
												14.6978	CellTrek	Lat.	Lateral plate mesoderm
												6.79013	CellTrek	Gut.	Gut tube
												0.886388	CellTrek	Ery.	Erythroid
												1.21981	CellTrek	All.	Allantois
												62.3642	CellTrek	Ery.	Erythroid
												11.0119	CellTrek	Lat.	Lateral plate mesoderm
												31.3955	CellTrek	Ery.	Erythroid
												34.0079	CellTrek	Gut.	Gut tube
												54.9637	CellTrek	Ery.	Erythroid
												18.6601	CellTrek	Ery.	Erythroid
												18.3242	CellTrek	Ery.	Erythroid
												10.4952	CellTrek	Ery.	Erythroid
												1.97401	CellTrek	Lat.	Lateral plate mesoderm
												8.50976	CellTrek	Lat.	Lateral plate mesoderm
												24.3206	CellTrek	Gut.	Gut tube
												4.91033	CellTrek	End.	Endothelium
												9.63932	CellTrek	Ery.	Erythroid
												25.1194	CellTrek	Ery.	Erythroid
												2.49958	CellTrek	All.	Allantois
												17.6684	CellTrek	All.	Allantois
												6.40372	CellTrek	Lat.	Lateral plate mesoderm
												3.98497	CellTrek	Gut.	Gut tube
												5.6396	CellTrek	All.	Allantois
												10.5522	CellTrek	Gut.	Gut tube
												3.18522	CellTrek	For.	Forebrain/Midbrain/Hindbrain
												6.961	CellTrek	For.	Forebrain/Midbrain/Hindbrain
												3.18991	CellTrek	For.	Forebrain/Midbrain/Hindbrain
												3.98675	CellTrek	For.	Forebrain/Midbrain/Hindbrain
												3.84502	CellTrek	For.	Forebrain/Midbrain/Hindbrain
												5.08525	CellTrek	For.	Forebrain/Midbrain/Hindbrain
												4.87396	CellTrek	For.	Forebrain/Midbrain/Hindbrain
												2.9948	CellTrek	For.	Forebrain/Midbrain/Hindbrain
												23.0651	CellTrek	For.	Forebrain/Midbrain/Hindbrain
												12.0341	CellTrek	For.	Forebrain/Midbrain/Hindbrain
												3.38572	CellTrek	For.	Forebrain/Midbrain/Hindbrain
												1.36454	CellTrek	For.	Forebrain/Midbrain/Hindbrain
												2.47868	CellTrek	For.	Forebrain/Midbrain/Hindbrain
												9.41015	CellTrek	For.	Forebrain/Midbrain/Hindbrain
												3.63622	CellTrek	For.	Forebrain/Midbrain/Hindbrain
												0.782304	CellTrek	For.	Forebrain/Midbrain/Hindbrain
												90.0175	CellTrek	For.	Forebrain/Midbrain/Hindbrain
												89.1919	CellTrek	For.	Forebrain/Midbrain/Hindbrain
												22.0072	CellTrek	For.	Forebrain/Midbrain/Hindbrain
												1.19814	CellTrek	For.	Forebrain/Midbrain/Hindbrain
												6.32618	CellTrek	For.	Forebrain/Midbrain/Hindbrain
												2.46899	CellTrek	For.	Forebrain/Midbrain/Hindbrain
												2.9773	CellTrek	For.	Forebrain/Midbrain/Hindbrain
												5.89764	CellTrek	For.	Forebrain/Midbrain/Hindbrain
												5.58666	CellTrek	For.	Forebrain/Midbrain/Hindbrain
												5.38365	CellTrek	Ery.	Erythroid
												7.56189	CellTrek	For.	Forebrain/Midbrain/Hindbrain
												5.6248	CellTrek	For.	Forebrain/Midbrain/Hindbrain
												9.05	CellTrek	For.	Forebrain/Midbrain/Hindbrain
												4.84056	CellTrek	For.	Forebrain/Midbrain/Hindbrain
												3.28298	CellTrek	For.	Forebrain/Midbrain/Hindbrain
												4.8725	CellTrek	For.	Forebrain/Midbrain/Hindbrain
												5.66951	CellTrek	For.	Forebrain/Midbrain/Hindbrain
												2.60957	CellTrek	For.	Forebrain/Midbrain/Hindbrain
												2.04532	CellTrek	For.	Forebrain/Midbrain/Hindbrain
												9.46443	CellTrek	For.	Forebrain/Midbrain/Hindbrain
												23.7776	CellTrek	Hae.	Haematoendothelial progenitors
												69.9504	CellTrek	End.	Endothelium
												78.2047	CellTrek	For.	Forebrain/Midbrain/Hindbrain
												26.876	CellTrek	Neu.	Neural crest
												56.44	CellTrek	Cra.	Cranial mesoderm
												4.6862	CellTrek	End.	Endothelium
												1.61939	CellTrek	For.	Forebrain/Midbrain/Hindbrain
												22.7355	CellTrek	Ery.	Erythroid
												6.3939	CellTrek	Cra.	Cranial mesoderm
												13.4111	CellTrek	Neu.	Neural crest
												1.59342	CellTrek	Ery.	Erythroid
												10.4017	CellTrek	Hae.	Haematoendothelial progenitors
												1.64766	CellTrek	Neu.	Neural crest
												11.2162	CellTrek	Sur.	Surface ectoderm
												10.2171	CellTrek	Cra.	Cranial mesoderm
												4.67993	CellTrek	Cra.	Cranial mesoderm
												2.97269	CellTrek	End.	Endothelium
												2.29317	CellTrek	End.	Endothelium
												13.562	CellTrek	For.	Forebrain/Midbrain/Hindbrain
												9.78896	CellTrek	Neu.	Neural crest
												16.7515	CellTrek	Neu.	Neural crest
												2.57575	CellTrek	Neu.	Neural crest
												1.72977	CellTrek	Neu.	Neural crest
												2.94126	CellTrek	Ery.	Erythroid
												0.121157	CellTrek	Neu.	Neural crest
												0.312563	CellTrek	Neu.	Neural crest
												5.85983	CellTrek	Sur.	Surface ectoderm
												5.15365	CellTrek	Neu.	Neural crest
												4.1468	CellTrek	For.	Forebrain/Midbrain/Hindbrain
												4.92252	CellTrek	Cra.	Cranial mesoderm
												8.91903	CellTrek	Neu.	Neural crest
												4.34858	CellTrek	Sur.	Surface ectoderm
												7.98964	CellTrek	Sur.	Surface ectoderm
												8.44442	CellTrek	Cra.	Cranial mesoderm
												35.8598	CellTrek	Neu.	Neural crest
												31.737	CellTrek	Sur.	Surface ectoderm
												4.61427	CellTrek	Neu.	Neural crest
												68.7885	CellTrek	Neu.	Neural crest
												71.8784	CellTrek	Neu.	Neural crest
												70.8685	CellTrek	For.	Forebrain/Midbrain/Hindbrain
												74.8023	CellTrek	Neu.	Neural crest
												10.9077	CellTrek	Neu.	Neural crest
												5.88286	CellTrek	Neu.	Neural crest
												5.81219	CellTrek	Hae.	Haematoendothelial progenitors
												12.7476	CellTrek	Neu.	Neural crest
												24.7666	CellTrek	Lat.	Lateral plate mesoderm
												16.716	CellTrek	Neu.	Neural crest
												3.74079	CellTrek	Neu.	Neural crest
												3.84028	CellTrek	Neu.	Neural crest
												4.23615	CellTrek	Lat.	Lateral plate mesoderm
												6.64439	CellTrek	For.	Forebrain/Midbrain/Hindbrain
												8.59329	CellTrek	For.	Forebrain/Midbrain/Hindbrain
												12.2663	CellTrek	Neu.	Neural crest
												5.44159	CellTrek	Lat.	Lateral plate mesoderm
												7.96049	CellTrek	Mix.	Mixed mesenchymal mesoderm
												7.03767	CellTrek	Neu.	Neural crest
												4.45642	CellTrek	Neu.	Neural crest
												20.1731	CellTrek	Sur.	Surface ectoderm
												7.58704	CellTrek	Lat.	Lateral plate mesoderm
												4.70975	CellTrek	Sur.	Surface ectoderm
												4.42791	CellTrek	Sur.	Surface ectoderm
												26.1942	CellTrek	Sur.	Surface ectoderm
												55.5279	CellTrek	For.	Forebrain/Midbrain/Hindbrain
												61.919	CellTrek	Sur.	Surface ectoderm
												7.85496	CellTrek	Lat.	Lateral plate mesoderm
												9.73998	CellTrek	Lat.	Lateral plate mesoderm
												12.3119	CellTrek	Sur.	Surface ectoderm
												13.3499	CellTrek	Sur.	Surface ectoderm
												2.67204	CellTrek	Lat.	Lateral plate mesoderm
												5.60497	CellTrek	Sur.	Surface ectoderm
												8.25803	CellTrek	Sur.	Surface ectoderm
												2.3929	CellTrek	Lat.	Lateral plate mesoderm
												1.54941	CellTrek	Sur.	Surface ectoderm
												6.97501	CellTrek	For.	Forebrain/Midbrain/Hindbrain
												58.6292	CellTrek	Sur.	Surface ectoderm
												134.549	CellTrek	Sur.	Surface ectoderm
												84.1282	CellTrek	Lat.	Lateral plate mesoderm
												62.4573	CellTrek	Sur.	Surface ectoderm
												3.17842	CellTrek	Lat.	Lateral plate mesoderm
												24.58	CellTrek	Sur.	Surface ectoderm
												27.8755	CellTrek	Lat.	Lateral plate mesoderm
												20.4629	CellTrek	Lat.	Lateral plate mesoderm
												16.7175	CellTrek	Sur.	Surface ectoderm
												20.3333	CellTrek	Lat.	Lateral plate mesoderm
												1.82252	CellTrek	For.	Forebrain/Midbrain/Hindbrain
												5.83143	CellTrek	Sur.	Surface ectoderm
												28.585	CellTrek	Lat.	Lateral plate mesoderm
												3.94118	CellTrek	Lat.	Lateral plate mesoderm
												29.1472	CellTrek	Sur.	Surface ectoderm
												12.5502	CellTrek	Lat.	Lateral plate mesoderm
												0.795208	CellTrek	Lat.	Lateral plate mesoderm
												2.04671	CellTrek	Lat.	Lateral plate mesoderm
												2.66771	CellTrek	For.	Forebrain/Midbrain/Hindbrain
												7.07402	CellTrek	Lat.	Lateral plate mesoderm
												10.9039	CellTrek	Int.	Intermediate mesoderm
												4.02545	CellTrek	Lat.	Lateral plate mesoderm
												1.90018	CellTrek	Lat.	Lateral plate mesoderm
												19.0271	CellTrek	Lat.	Lateral plate mesoderm
												3.19891	CellTrek	Lat.	Lateral plate mesoderm
												27.7424	CellTrek	Hae.	Haematoendothelial progenitors
												24.5396	CellTrek	Sur.	Surface ectoderm
												22.4857	CellTrek	Lat.	Lateral plate mesoderm
												7.88449	CellTrek	Lat.	Lateral plate mesoderm
												16.763	CellTrek	For.	Forebrain/Midbrain/Hindbrain
												1.30597	CellTrek	Int.	Intermediate mesoderm
												10.996	CellTrek	Sur.	Surface ectoderm
												4.95959	CellTrek	Lat.	Lateral plate mesoderm
												2.80632	CellTrek	Lat.	Lateral plate mesoderm
												71.6479	CellTrek	Sur.	Surface ectoderm
												86.4598	CellTrek	End.	Endothelium
												56.2826	CellTrek	Lat.	Lateral plate mesoderm
												17.2341	CellTrek	Lat.	Lateral plate mesoderm
												2.2619	CellTrek	Lat.	Lateral plate mesoderm
												25.1369	CellTrek	Lat.	Lateral plate mesoderm
												1.36719	CellTrek	Lat.	Lateral plate mesoderm
												5.64454	CellTrek	Sur.	Surface ectoderm
												19.7591	CellTrek	Hae.	Haematoendothelial progenitors
												14.2894	CellTrek	End.	Endothelium
												15.2073	CellTrek	Lat.	Lateral plate mesoderm
												8.21945	CellTrek	Lat.	Lateral plate mesoderm
												22.7333	CellTrek	Lat.	Lateral plate mesoderm
												16.0081	CellTrek	End.	Endothelium
												9.19298	CellTrek	Hae.	Haematoendothelial progenitors
												4.90825	CellTrek	Lat.	Lateral plate mesoderm
												6.42592	CellTrek	For.	Forebrain/Midbrain/Hindbrain
												15.6665	CellTrek	Sur.	Surface ectoderm
												3.71293	CellTrek	Lat.	Lateral plate mesoderm
												3.76939	CellTrek	Lat.	Lateral plate mesoderm
												3.98376	CellTrek	Lat.	Lateral plate mesoderm
												11.4044	CellTrek	Lat.	Lateral plate mesoderm
												7.65779	CellTrek	Lat.	Lateral plate mesoderm
												6.19291	CellTrek	Lat.	Lateral plate mesoderm
												11.8663	CellTrek	Lat.	Lateral plate mesoderm
												71.28	CellTrek	Hae.	Haematoendothelial progenitors
												10.2742	CellTrek	For.	Forebrain/Midbrain/Hindbrain
												5.77785	CellTrek	End.	Endothelium
												89.959	CellTrek	Sur.	Surface ectoderm
												2.07765	CellTrek	Lat.	Lateral plate mesoderm
												1.36704	CellTrek	Sur.	Surface ectoderm
												8.84122	CellTrek	Lat.	Lateral plate mesoderm
												4.67918	CellTrek	Lat.	Lateral plate mesoderm
												8.57569	CellTrek	Lat.	Lateral plate mesoderm
												6.15391	CellTrek	Lat.	Lateral plate mesoderm
												9.68769	CellTrek	Hae.	Haematoendothelial progenitors
												7.14984	CellTrek	Lat.	Lateral plate mesoderm
												13.8283	CellTrek	Lat.	Lateral plate mesoderm
												8.0473	CellTrek	Lat.	Lateral plate mesoderm
												17.2308	CellTrek	Sur.	Surface ectoderm
												14.3965	CellTrek	Lat.	Lateral plate mesoderm
												1.46697	CellTrek	Sur.	Surface ectoderm
												2.51644	CellTrek	Lat.	Lateral plate mesoderm
												17.1227	CellTrek	Int.	Intermediate mesoderm
												13.0741	CellTrek	Lat.	Lateral plate mesoderm
												8.2816	CellTrek	For.	Forebrain/Midbrain/Hindbrain
												13.4347	CellTrek	For.	Forebrain/Midbrain/Hindbrain
												13.8965	CellTrek	Lat.	Lateral plate mesoderm
												9.06416	CellTrek	End.	Endothelium
												82.8212	CellTrek	Lat.	Lateral plate mesoderm
												77.5506	CellTrek	Lat.	Lateral plate mesoderm
												4.19654	CellTrek	Hae.	Haematoendothelial progenitors
												25.7637	CellTrek	End.	Endothelium
												62.8393	CellTrek	Lat.	Lateral plate mesoderm
												58.759	CellTrek	Lat.	Lateral plate mesoderm
												9.07299	CellTrek	For.	Forebrain/Midbrain/Hindbrain
												23.5746	CellTrek	Lat.	Lateral plate mesoderm
												2.30541	CellTrek	Lat.	Lateral plate mesoderm
												10.447	CellTrek	Ery.	Erythroid
												2.18885	CellTrek	Lat.	Lateral plate mesoderm
												1.5549	CellTrek	Lat.	Lateral plate mesoderm
												17.8051	CellTrek	End.	Endothelium
												4.63866	CellTrek	Int.	Intermediate mesoderm
												5.87202	CellTrek	End.	Endothelium
												4.45203	CellTrek	Lat.	Lateral plate mesoderm
												16.7402	CellTrek	For.	Forebrain/Midbrain/Hindbrain
												7.46328	CellTrek	Int.	Intermediate mesoderm
												2.71418	CellTrek	Hae.	Haematoendothelial progenitors
												3.68232	CellTrek	Hae.	Haematoendothelial progenitors
												3.23375	CellTrek	Hae.	Haematoendothelial progenitors
												10.1919	CellTrek	Lat.	Lateral plate mesoderm
												3.39502	CellTrek	Lat.	Lateral plate mesoderm
												6.37043	CellTrek	Lat.	Lateral plate mesoderm
												14.2203	CellTrek	For.	Forebrain/Midbrain/Hindbrain
												10.448	CellTrek	Lat.	Lateral plate mesoderm
												24.5414	CellTrek	Lat.	Lateral plate mesoderm
												26.8959	CellTrek	Lat.	Lateral plate mesoderm
												29.012	CellTrek	Lat.	Lateral plate mesoderm
												3.427	CellTrek	Hae.	Haematoendothelial progenitors
												14.1081	CellTrek	End.	Endothelium
												5.68347	CellTrek	For.	Forebrain/Midbrain/Hindbrain
												6.44047	CellTrek	For.	Forebrain/Midbrain/Hindbrain
												33.8432	CellTrek	For.	Forebrain/Midbrain/Hindbrain
												3.3854	CellTrek	For.	Forebrain/Midbrain/Hindbrain
												11.4215	CellTrek	For.	Forebrain/Midbrain/Hindbrain
												11.5554	CellTrek	For.	Forebrain/Midbrain/Hindbrain
												0.584807	CellTrek	For.	Forebrain/Midbrain/Hindbrain
												65.199	CellTrek	For.	Forebrain/Midbrain/Hindbrain
												3.28615	CellTrek	For.	Forebrain/Midbrain/Hindbrain
												2.10646	CellTrek	For.	Forebrain/Midbrain/Hindbrain
												5.83031	CellTrek	For.	Forebrain/Midbrain/Hindbrain
												10.4173	CellTrek	For.	Forebrain/Midbrain/Hindbrain
												18.7387	CellTrek	For.	Forebrain/Midbrain/Hindbrain
												38.0846	CellTrek	For.	Forebrain/Midbrain/Hindbrain
												33.2187	CellTrek	For.	Forebrain/Midbrain/Hindbrain
												36.399	CellTrek	For.	Forebrain/Midbrain/Hindbrain
												17.6813	CellTrek	For.	Forebrain/Midbrain/Hindbrain
												128.507	CellTrek	For.	Forebrain/Midbrain/Hindbrain
												72.2747	CellTrek	For.	Forebrain/Midbrain/Hindbrain
												34.5259	CellTrek	For.	Forebrain/Midbrain/Hindbrain
												29.726	CellTrek	For.	Forebrain/Midbrain/Hindbrain
												34.0787	CellTrek	For.	Forebrain/Midbrain/Hindbrain
												20.4545	CellTrek	For.	Forebrain/Midbrain/Hindbrain
												6.57456	CellTrek	For.	Forebrain/Midbrain/Hindbrain
												18.3391	CellTrek	For.	Forebrain/Midbrain/Hindbrain
												15.0762	CellTrek	For.	Forebrain/Midbrain/Hindbrain
												21.9787	CellTrek	For.	Forebrain/Midbrain/Hindbrain
												5.99818	CellTrek	For.	Forebrain/Midbrain/Hindbrain
												14.4623	CellTrek	For.	Forebrain/Midbrain/Hindbrain
												16.5203	CellTrek	For.	Forebrain/Midbrain/Hindbrain
												0.93102	CellTrek	For.	Forebrain/Midbrain/Hindbrain
												16.8262	CellTrek	For.	Forebrain/Midbrain/Hindbrain
												6.10632	CellTrek	For.	Forebrain/Midbrain/Hindbrain
												5.69412	CellTrek	For.	Forebrain/Midbrain/Hindbrain
												3.65975	CellTrek	For.	Forebrain/Midbrain/Hindbrain
												145.048	CellTrek	Spi.	Spinal cord
												13.9116	CellTrek	For.	Forebrain/Midbrain/Hindbrain
												46.7082	CellTrek	For.	Forebrain/Midbrain/Hindbrain
												62.8876	CellTrek	For.	Forebrain/Midbrain/Hindbrain
												29.6352	CellTrek	For.	Forebrain/Midbrain/Hindbrain
												28.8334	CellTrek	For.	Forebrain/Midbrain/Hindbrain
												38.7527	CellTrek	For.	Forebrain/Midbrain/Hindbrain
												36.1262	CellTrek	For.	Forebrain/Midbrain/Hindbrain
												38.1362	CellTrek	For.	Forebrain/Midbrain/Hindbrain
												36.639	CellTrek	For.	Forebrain/Midbrain/Hindbrain
												26.3405	CellTrek	For.	Forebrain/Midbrain/Hindbrain
												4.73707	CellTrek	For.	Forebrain/Midbrain/Hindbrain
												31.9066	CellTrek	For.	Forebrain/Midbrain/Hindbrain
												20.5039	CellTrek	For.	Forebrain/Midbrain/Hindbrain
												4.36742	CellTrek	For.	Forebrain/Midbrain/Hindbrain
												2.76555	CellTrek	For.	Forebrain/Midbrain/Hindbrain
												1.44878	CellTrek	For.	Forebrain/Midbrain/Hindbrain
												1.44972	CellTrek	For.	Forebrain/Midbrain/Hindbrain
												0.531717	CellTrek	For.	Forebrain/Midbrain/Hindbrain
												150.69	CellTrek	For.	Forebrain/Midbrain/Hindbrain
												41.5231	CellTrek	For.	Forebrain/Midbrain/Hindbrain
												2.25977	CellTrek	For.	Forebrain/Midbrain/Hindbrain
												18.8976	CellTrek	For.	Forebrain/Midbrain/Hindbrain
												4.36939	CellTrek	For.	Forebrain/Midbrain/Hindbrain
												5.45724	CellTrek	For.	Forebrain/Midbrain/Hindbrain
												4.09369	CellTrek	For.	Forebrain/Midbrain/Hindbrain
												53.6467	CellTrek	For.	Forebrain/Midbrain/Hindbrain
												54.2255	CellTrek	Def.	Definitive endoderm
												31.6122	CellTrek	For.	Forebrain/Midbrain/Hindbrain
												17.8251	CellTrek	For.	Forebrain/Midbrain/Hindbrain
												23.3533	CellTrek	For.	Forebrain/Midbrain/Hindbrain
												52.0722	CellTrek	For.	Forebrain/Midbrain/Hindbrain
												11.5817	CellTrek	For.	Forebrain/Midbrain/Hindbrain
												4.24138	CellTrek	For.	Forebrain/Midbrain/Hindbrain
												7.84882	CellTrek	For.	Forebrain/Midbrain/Hindbrain
												5.30814	CellTrek	For.	Forebrain/Midbrain/Hindbrain
												2.75983	CellTrek	Def.	Definitive endoderm
												6.03649	CellTrek	For.	Forebrain/Midbrain/Hindbrain
												5.94849	CellTrek	For.	Forebrain/Midbrain/Hindbrain
												1.86461	CellTrek	For.	Forebrain/Midbrain/Hindbrain
												8.18056	CellTrek	Neu.	Neural crest
												9.04654	CellTrek	For.	Forebrain/Midbrain/Hindbrain
												3.91353	CellTrek	For.	Forebrain/Midbrain/Hindbrain
												1.67173	CellTrek	For.	Forebrain/Midbrain/Hindbrain
												0.432135	CellTrek	Cra.	Cranial mesoderm
												7.63563	CellTrek	Cra.	Cranial mesoderm
												8.80133	CellTrek	For.	Forebrain/Midbrain/Hindbrain
												4.42719	CellTrek	For.	Forebrain/Midbrain/Hindbrain
												7.69433	CellTrek	Neu.	Neural crest
												11.0141	CellTrek	For.	Forebrain/Midbrain/Hindbrain
												14.5912	CellTrek	For.	Forebrain/Midbrain/Hindbrain
												13.2291	CellTrek	For.	Forebrain/Midbrain/Hindbrain
												4.56834	CellTrek	For.	Forebrain/Midbrain/Hindbrain
												42.8846	CellTrek	For.	Forebrain/Midbrain/Hindbrain
												8.24032	CellTrek	For.	Forebrain/Midbrain/Hindbrain
												23.4442	CellTrek	For.	Forebrain/Midbrain/Hindbrain
												16.7208	CellTrek	For.	Forebrain/Midbrain/Hindbrain
												20.4096	CellTrek	Def.	Definitive endoderm
												41.7059	CellTrek	Cra.	Cranial mesoderm
												8.96159	CellTrek	Cra.	Cranial mesoderm
												7.85224	CellTrek	For.	Forebrain/Midbrain/Hindbrain
												1.55353	CellTrek	For.	Forebrain/Midbrain/Hindbrain
												8.31768	CellTrek	For.	Forebrain/Midbrain/Hindbrain
												11.7149	CellTrek	For.	Forebrain/Midbrain/Hindbrain
												16.6322	CellTrek	For.	Forebrain/Midbrain/Hindbrain
												63.1277	CellTrek	For.	Forebrain/Midbrain/Hindbrain
												35.5372	CellTrek	For.	Forebrain/Midbrain/Hindbrain
												3.38542	CellTrek	For.	Forebrain/Midbrain/Hindbrain
												7.38925	CellTrek	For.	Forebrain/Midbrain/Hindbrain
												60.6798	CellTrek	For.	Forebrain/Midbrain/Hindbrain
												71.4066	CellTrek	For.	Forebrain/Midbrain/Hindbrain
												57.3786	CellTrek	For.	Forebrain/Midbrain/Hindbrain
												13.8181	CellTrek	For.	Forebrain/Midbrain/Hindbrain
												11.2589	CellTrek	For.	Forebrain/Midbrain/Hindbrain
												2.2723	CellTrek	Neu.	Neural crest
												4.31267	CellTrek	Def.	Definitive endoderm
												3.46432	CellTrek	For.	Forebrain/Midbrain/Hindbrain
												100.801	CellTrek	For.	Forebrain/Midbrain/Hindbrain
												5.18747	CellTrek	For.	Forebrain/Midbrain/Hindbrain
												1.37617	CellTrek	For.	Forebrain/Midbrain/Hindbrain
												8.60495	CellTrek	For.	Forebrain/Midbrain/Hindbrain
												7.99383	CellTrek	For.	Forebrain/Midbrain/Hindbrain
												2.61702	CellTrek	For.	Forebrain/Midbrain/Hindbrain
												4.52685	CellTrek	For.	Forebrain/Midbrain/Hindbrain
												3.48781	CellTrek	For.	Forebrain/Midbrain/Hindbrain
												6.30048	CellTrek	For.	Forebrain/Midbrain/Hindbrain
												5.32948	CellTrek	For.	Forebrain/Midbrain/Hindbrain
												3.97499	CellTrek	For.	Forebrain/Midbrain/Hindbrain
												23.5053	CellTrek	For.	Forebrain/Midbrain/Hindbrain
												33.2849	CellTrek	Spi.	Spinal cord
												39.3099	CellTrek	For.	Forebrain/Midbrain/Hindbrain
												34.9297	CellTrek	For.	Forebrain/Midbrain/Hindbrain
												83.6511	CellTrek	Def.	Definitive endoderm
												55.9714	CellTrek	Def.	Definitive endoderm
												87.9915	CellTrek	For.	Forebrain/Midbrain/Hindbrain
												42.043	CellTrek	For.	Forebrain/Midbrain/Hindbrain
												38.3922	CellTrek	For.	Forebrain/Midbrain/Hindbrain
												10.5889	CellTrek	For.	Forebrain/Midbrain/Hindbrain
												14.0953	CellTrek	For.	Forebrain/Midbrain/Hindbrain
												11.6467	CellTrek	For.	Forebrain/Midbrain/Hindbrain
												14.6499	CellTrek	For.	Forebrain/Midbrain/Hindbrain
												7.62916	CellTrek	For.	Forebrain/Midbrain/Hindbrain
												4.56995	CellTrek	For.	Forebrain/Midbrain/Hindbrain
												10.9883	CellTrek	Def.	Definitive endoderm
												11.0607	CellTrek	For.	Forebrain/Midbrain/Hindbrain
												37.5788	CellTrek	For.	Forebrain/Midbrain/Hindbrain
												32.9583	CellTrek	For.	Forebrain/Midbrain/Hindbrain
												38.8472	CellTrek	For.	Forebrain/Midbrain/Hindbrain
												79.8347	CellTrek	For.	Forebrain/Midbrain/Hindbrain
												23.0664	CellTrek	For.	Forebrain/Midbrain/Hindbrain
												2.3066	CellTrek	For.	Forebrain/Midbrain/Hindbrain
												37.9038	CellTrek	For.	Forebrain/Midbrain/Hindbrain
												3.33847	CellTrek	For.	Forebrain/Midbrain/Hindbrain
												8.2869	CellTrek	For.	Forebrain/Midbrain/Hindbrain
												22.1228	CellTrek	For.	Forebrain/Midbrain/Hindbrain
												27.3586	CellTrek	For.	Forebrain/Midbrain/Hindbrain
												1.07883	CellTrek	For.	Forebrain/Midbrain/Hindbrain
												27.4236	CellTrek	For.	Forebrain/Midbrain/Hindbrain
												21.2865	CellTrek	For.	Forebrain/Midbrain/Hindbrain
												7.84448	CellTrek	For.	Forebrain/Midbrain/Hindbrain
												18.8655	CellTrek	For.	Forebrain/Midbrain/Hindbrain
												15.1458	CellTrek	Spi.	Spinal cord
												9.35988	CellTrek	For.	Forebrain/Midbrain/Hindbrain
												4.16716	CellTrek	For.	Forebrain/Midbrain/Hindbrain
												14.4164	CellTrek	For.	Forebrain/Midbrain/Hindbrain
												1.77633	CellTrek	For.	Forebrain/Midbrain/Hindbrain
												40.7436	CellTrek	For.	Forebrain/Midbrain/Hindbrain
												13.5359	CellTrek	For.	Forebrain/Midbrain/Hindbrain
												131.629	CellTrek	For.	Forebrain/Midbrain/Hindbrain
												4.53818	CellTrek	For.	Forebrain/Midbrain/Hindbrain
												145.169	CellTrek	For.	Forebrain/Midbrain/Hindbrain
												23.6366	CellTrek	For.	Forebrain/Midbrain/Hindbrain
												23.7309	CellTrek	For.	Forebrain/Midbrain/Hindbrain
												108.367	CellTrek	For.	Forebrain/Midbrain/Hindbrain
												7.36392	CellTrek	For.	Forebrain/Midbrain/Hindbrain
												31.232	CellTrek	For.	Forebrain/Midbrain/Hindbrain
												12.6372	CellTrek	For.	Forebrain/Midbrain/Hindbrain
												17.9809	CellTrek	For.	Forebrain/Midbrain/Hindbrain
												0.921607	CellTrek	For.	Forebrain/Midbrain/Hindbrain
												19.4759	CellTrek	For.	Forebrain/Midbrain/Hindbrain
												23.7426	CellTrek	For.	Forebrain/Midbrain/Hindbrain
												1.39374	CellTrek	For.	Forebrain/Midbrain/Hindbrain
												8.42361	CellTrek	For.	Forebrain/Midbrain/Hindbrain
												8.83224	CellTrek	For.	Forebrain/Midbrain/Hindbrain
												10.0176	CellTrek	For.	Forebrain/Midbrain/Hindbrain
												8.28088	CellTrek	For.	Forebrain/Midbrain/Hindbrain
												19.9141	CellTrek	For.	Forebrain/Midbrain/Hindbrain
												72.8002	CellTrek	For.	Forebrain/Midbrain/Hindbrain
												9.70343	CellTrek	For.	Forebrain/Midbrain/Hindbrain
												11.5721	CellTrek	For.	Forebrain/Midbrain/Hindbrain
												2.03487	CellTrek	For.	Forebrain/Midbrain/Hindbrain
												4.05378	CellTrek	For.	Forebrain/Midbrain/Hindbrain
												15.4401	CellTrek	For.	Forebrain/Midbrain/Hindbrain
												2.74853	CellTrek	For.	Forebrain/Midbrain/Hindbrain
												21.8549	CellTrek	For.	Forebrain/Midbrain/Hindbrain
												40.2614	CellTrek	For.	Forebrain/Midbrain/Hindbrain
												45.7839	CellTrek	For.	Forebrain/Midbrain/Hindbrain
												13.054	CellTrek	For.	Forebrain/Midbrain/Hindbrain
												10.4502	CellTrek	For.	Forebrain/Midbrain/Hindbrain
												5.96069	CellTrek	For.	Forebrain/Midbrain/Hindbrain
												7.53497	CellTrek	For.	Forebrain/Midbrain/Hindbrain
												10.7315	CellTrek	For.	Forebrain/Midbrain/Hindbrain
												21.5462	CellTrek	For.	Forebrain/Midbrain/Hindbrain
												14.7734	CellTrek	For.	Forebrain/Midbrain/Hindbrain
												5.02667	CellTrek	For.	Forebrain/Midbrain/Hindbrain
												2.37233	CellTrek	For.	Forebrain/Midbrain/Hindbrain
												3.5564	CellTrek	For.	Forebrain/Midbrain/Hindbrain
												2.367	CellTrek	For.	Forebrain/Midbrain/Hindbrain
												6.70513	CellTrek	For.	Forebrain/Midbrain/Hindbrain
												15.6938	CellTrek	For.	Forebrain/Midbrain/Hindbrain
												17.0842	CellTrek	For.	Forebrain/Midbrain/Hindbrain
												12.2945	CellTrek	For.	Forebrain/Midbrain/Hindbrain
												6.49622	CellTrek	For.	Forebrain/Midbrain/Hindbrain
												4.85453	CellTrek	For.	Forebrain/Midbrain/Hindbrain
												12.0565	CellTrek	Cra.	Cranial mesoderm
												10.7421	CellTrek	For.	Forebrain/Midbrain/Hindbrain
												21.6882	CellTrek	For.	Forebrain/Midbrain/Hindbrain
												3.53399	CellTrek	For.	Forebrain/Midbrain/Hindbrain
												32.9051	CellTrek	For.	Forebrain/Midbrain/Hindbrain
												5.8877	CellTrek	For.	Forebrain/Midbrain/Hindbrain
												39.3578	CellTrek	For.	Forebrain/Midbrain/Hindbrain
												18.61	CellTrek	For.	Forebrain/Midbrain/Hindbrain
												9.28288	CellTrek	For.	Forebrain/Midbrain/Hindbrain
												4.11657	CellTrek	For.	Forebrain/Midbrain/Hindbrain
												10.087	CellTrek	For.	Forebrain/Midbrain/Hindbrain
												12.377	CellTrek	For.	Forebrain/Midbrain/Hindbrain
												8.27288	CellTrek	For.	Forebrain/Midbrain/Hindbrain
												27.8279	CellTrek	For.	Forebrain/Midbrain/Hindbrain
												23.5724	CellTrek	For.	Forebrain/Midbrain/Hindbrain
												7.35077	CellTrek	For.	Forebrain/Midbrain/Hindbrain
												10.4106	CellTrek	For.	Forebrain/Midbrain/Hindbrain
												10.4727	CellTrek	For.	Forebrain/Midbrain/Hindbrain
												15.3344	CellTrek	For.	Forebrain/Midbrain/Hindbrain
												1.66865	CellTrek	For.	Forebrain/Midbrain/Hindbrain
												19.5345	CellTrek	For.	Forebrain/Midbrain/Hindbrain
												27.6093	CellTrek	For.	Forebrain/Midbrain/Hindbrain
												27.8034	CellTrek	For.	Forebrain/Midbrain/Hindbrain
												44.8523	CellTrek	For.	Forebrain/Midbrain/Hindbrain
												21.7472	CellTrek	For.	Forebrain/Midbrain/Hindbrain
												12.8794	CellTrek	For.	Forebrain/Midbrain/Hindbrain
												26.8735	CellTrek	For.	Forebrain/Midbrain/Hindbrain
												29.5447	CellTrek	For.	Forebrain/Midbrain/Hindbrain
												59.4527	CellTrek	For.	Forebrain/Midbrain/Hindbrain
												43.5369	CellTrek	For.	Forebrain/Midbrain/Hindbrain
												58.4373	CellTrek	For.	Forebrain/Midbrain/Hindbrain
												52.0133	CellTrek	For.	Forebrain/Midbrain/Hindbrain
												24.9763	CellTrek	For.	Forebrain/Midbrain/Hindbrain
												21.6621	CellTrek	For.	Forebrain/Midbrain/Hindbrain
												4.40739	CellTrek	For.	Forebrain/Midbrain/Hindbrain
												16.642	CellTrek	For.	Forebrain/Midbrain/Hindbrain
												17.2039	CellTrek	For.	Forebrain/Midbrain/Hindbrain
												0.982487	CellTrek	For.	Forebrain/Midbrain/Hindbrain
												5.14262	CellTrek	For.	Forebrain/Midbrain/Hindbrain
												21.0506	CellTrek	For.	Forebrain/Midbrain/Hindbrain
												16.1681	CellTrek	For.	Forebrain/Midbrain/Hindbrain
												42.7294	CellTrek	For.	Forebrain/Midbrain/Hindbrain
												88.9235	CellTrek	For.	Forebrain/Midbrain/Hindbrain
												7.47396	CellTrek	For.	Forebrain/Midbrain/Hindbrain
												28.949	CellTrek	For.	Forebrain/Midbrain/Hindbrain
												4.53986	CellTrek	For.	Forebrain/Midbrain/Hindbrain
												13.7124	CellTrek	For.	Forebrain/Midbrain/Hindbrain
												26.983	CellTrek	For.	Forebrain/Midbrain/Hindbrain
												2.62888	CellTrek	For.	Forebrain/Midbrain/Hindbrain
												38.2888	CellTrek	For.	Forebrain/Midbrain/Hindbrain
												21.8118	CellTrek	For.	Forebrain/Midbrain/Hindbrain
												2.73201	CellTrek	For.	Forebrain/Midbrain/Hindbrain
												8.2898	CellTrek	For.	Forebrain/Midbrain/Hindbrain
												2.49266	CellTrek	For.	Forebrain/Midbrain/Hindbrain
												6.81266	CellTrek	For.	Forebrain/Midbrain/Hindbrain
												12.6896	CellTrek	For.	Forebrain/Midbrain/Hindbrain
												5.53493	CellTrek	For.	Forebrain/Midbrain/Hindbrain
												3.11287	CellTrek	For.	Forebrain/Midbrain/Hindbrain
												7.50816	CellTrek	For.	Forebrain/Midbrain/Hindbrain
												14.2655	CellTrek	For.	Forebrain/Midbrain/Hindbrain
												24.947	CellTrek	For.	Forebrain/Midbrain/Hindbrain
												43.61	CellTrek	For.	Forebrain/Midbrain/Hindbrain
												125.188	CellTrek	For.	Forebrain/Midbrain/Hindbrain
												37.6878	CellTrek	For.	Forebrain/Midbrain/Hindbrain
												9.05935	CellTrek	For.	Forebrain/Midbrain/Hindbrain
												41.8954	CellTrek	For.	Forebrain/Midbrain/Hindbrain
												5.68844	CellTrek	For.	Forebrain/Midbrain/Hindbrain
												9.71142	CellTrek	For.	Forebrain/Midbrain/Hindbrain
												52.3899	CellTrek	For.	Forebrain/Midbrain/Hindbrain
												43.4424	CellTrek	For.	Forebrain/Midbrain/Hindbrain
												57.8011	CellTrek	For.	Forebrain/Midbrain/Hindbrain
												69.2431	CellTrek	For.	Forebrain/Midbrain/Hindbrain
												5.59459	CellTrek	Neu.	Neural crest
												7.62791	CellTrek	For.	Forebrain/Midbrain/Hindbrain
												5.43129	CellTrek	For.	Forebrain/Midbrain/Hindbrain
												13.0568	CellTrek	For.	Forebrain/Midbrain/Hindbrain
												20.3739	CellTrek	For.	Forebrain/Midbrain/Hindbrain
												15.6815	CellTrek	For.	Forebrain/Midbrain/Hindbrain
												4.94656	CellTrek	For.	Forebrain/Midbrain/Hindbrain
												12.7828	CellTrek	For.	Forebrain/Midbrain/Hindbrain
												42.2282	CellTrek	For.	Forebrain/Midbrain/Hindbrain
												2.61839	CellTrek	For.	Forebrain/Midbrain/Hindbrain
												2.68071	CellTrek	For.	Forebrain/Midbrain/Hindbrain
												5.61596	CellTrek	For.	Forebrain/Midbrain/Hindbrain
												2.41839	CellTrek	For.	Forebrain/Midbrain/Hindbrain
												10.5564	CellTrek	For.	Forebrain/Midbrain/Hindbrain
												2.60355	CellTrek	For.	Forebrain/Midbrain/Hindbrain
												10.7681	CellTrek	For.	Forebrain/Midbrain/Hindbrain
												6.27011	CellTrek	For.	Forebrain/Midbrain/Hindbrain
												6.66212	CellTrek	Spi.	Spinal cord
												3.68479	CellTrek	For.	Forebrain/Midbrain/Hindbrain
												1.83449	CellTrek	For.	Forebrain/Midbrain/Hindbrain
												1.28814	CellTrek	For.	Forebrain/Midbrain/Hindbrain
												7.37363	CellTrek	For.	Forebrain/Midbrain/Hindbrain
												2.14378	CellTrek	For.	Forebrain/Midbrain/Hindbrain
												2.8662	CellTrek	For.	Forebrain/Midbrain/Hindbrain
												1.83807	CellTrek	Cra.	Cranial mesoderm
												13.8678	CellTrek	For.	Forebrain/Midbrain/Hindbrain
												7.95638	CellTrek	For.	Forebrain/Midbrain/Hindbrain
												12.5391	CellTrek	For.	Forebrain/Midbrain/Hindbrain
												8.19932	CellTrek	For.	Forebrain/Midbrain/Hindbrain
												11.8568	CellTrek	For.	Forebrain/Midbrain/Hindbrain
												3.26899	CellTrek	For.	Forebrain/Midbrain/Hindbrain
												31.0678	CellTrek	For.	Forebrain/Midbrain/Hindbrain
												35.1605	CellTrek	For.	Forebrain/Midbrain/Hindbrain
												26.7371	CellTrek	For.	Forebrain/Midbrain/Hindbrain
												1.2315	CellTrek	For.	Forebrain/Midbrain/Hindbrain
												114.837	CellTrek	For.	Forebrain/Midbrain/Hindbrain
												32.0038	CellTrek	For.	Forebrain/Midbrain/Hindbrain
												165.848	CellTrek	For.	Forebrain/Midbrain/Hindbrain
												145.324	CellTrek	For.	Forebrain/Midbrain/Hindbrain
												25.4535	CellTrek	For.	Forebrain/Midbrain/Hindbrain
												23.2631	CellTrek	For.	Forebrain/Midbrain/Hindbrain
												6.06527	CellTrek	For.	Forebrain/Midbrain/Hindbrain
												11.0418	CellTrek	For.	Forebrain/Midbrain/Hindbrain
												15.8904	CellTrek	For.	Forebrain/Midbrain/Hindbrain
												12.5705	CellTrek	For.	Forebrain/Midbrain/Hindbrain
												18.2264	CellTrek	For.	Forebrain/Midbrain/Hindbrain
												5.33839	CellTrek	Def.	Definitive endoderm
												12.9064	CellTrek	For.	Forebrain/Midbrain/Hindbrain
												23.9192	CellTrek	For.	Forebrain/Midbrain/Hindbrain
												7.41368	CellTrek	For.	Forebrain/Midbrain/Hindbrain
												13.8741	CellTrek	Cra.	Cranial mesoderm
												7.98444	CellTrek	For.	Forebrain/Midbrain/Hindbrain
												5.28998	CellTrek	For.	Forebrain/Midbrain/Hindbrain
												9.68119	CellTrek	ExE.	ExE endoderm
												32.2356	CellTrek	For.	Forebrain/Midbrain/Hindbrain
												5.74505	CellTrek	For.	Forebrain/Midbrain/Hindbrain
												6.852	CellTrek	Cra.	Cranial mesoderm
												3.66179	CellTrek	For.	Forebrain/Midbrain/Hindbrain
												29.6739	CellTrek	For.	Forebrain/Midbrain/Hindbrain
												47.8224	CellTrek	For.	Forebrain/Midbrain/Hindbrain
												36.0884	CellTrek	For.	Forebrain/Midbrain/Hindbrain
												5.9756	CellTrek	Cra.	Cranial mesoderm
												4.48297	CellTrek	Cra.	Cranial mesoderm
												32.3534	CellTrek	For.	Forebrain/Midbrain/Hindbrain
												1.4228	CellTrek	Cra.	Cranial mesoderm
												48.9386	CellTrek	For.	Forebrain/Midbrain/Hindbrain
												12.0447	CellTrek	For.	Forebrain/Midbrain/Hindbrain
												4.76387	CellTrek	For.	Forebrain/Midbrain/Hindbrain
												7.18699	CellTrek	For.	Forebrain/Midbrain/Hindbrain
												13.0046	CellTrek	For.	Forebrain/Midbrain/Hindbrain
												103.389	CellTrek	For.	Forebrain/Midbrain/Hindbrain
												6.71037	CellTrek	For.	Forebrain/Midbrain/Hindbrain
												12.1621	CellTrek	For.	Forebrain/Midbrain/Hindbrain
												18.059	CellTrek	Cra.	Cranial mesoderm
												3.67378	CellTrek	For.	Forebrain/Midbrain/Hindbrain
												9.11929	CellTrek	For.	Forebrain/Midbrain/Hindbrain
												79.4969	CellTrek	For.	Forebrain/Midbrain/Hindbrain
												73.3535	CellTrek	For.	Forebrain/Midbrain/Hindbrain
												130.271	CellTrek	For.	Forebrain/Midbrain/Hindbrain
												4.39442	CellTrek	Cra.	Cranial mesoderm
												8.42968	CellTrek	For.	Forebrain/Midbrain/Hindbrain
												7.96921	CellTrek	For.	Forebrain/Midbrain/Hindbrain
												176.027	CellTrek	For.	Forebrain/Midbrain/Hindbrain
												14.3123	CellTrek	Cra.	Cranial mesoderm
												5.67542	CellTrek	For.	Forebrain/Midbrain/Hindbrain
												7.51888	CellTrek	For.	Forebrain/Midbrain/Hindbrain
												111.323	CellTrek	For.	Forebrain/Midbrain/Hindbrain
												131.976	CellTrek	For.	Forebrain/Midbrain/Hindbrain
												101.688	CellTrek	For.	Forebrain/Midbrain/Hindbrain
												25.0731	CellTrek	For.	Forebrain/Midbrain/Hindbrain
												30.0224	CellTrek	For.	Forebrain/Midbrain/Hindbrain
												27.1671	CellTrek	For.	Forebrain/Midbrain/Hindbrain
												115.427	CellTrek	For.	Forebrain/Midbrain/Hindbrain
												12.0714	CellTrek	For.	Forebrain/Midbrain/Hindbrain
												12.463	CellTrek	For.	Forebrain/Midbrain/Hindbrain
												17.8223	CellTrek	For.	Forebrain/Midbrain/Hindbrain
												27.0909	CellTrek	For.	Forebrain/Midbrain/Hindbrain
												24.3119	CellTrek	For.	Forebrain/Midbrain/Hindbrain
												4.25293	CellTrek	For.	Forebrain/Midbrain/Hindbrain
												31.8149	CellTrek	For.	Forebrain/Midbrain/Hindbrain
												12.4764	CellTrek	For.	Forebrain/Midbrain/Hindbrain
												7.67005	CellTrek	For.	Forebrain/Midbrain/Hindbrain
												6.06125	CellTrek	For.	Forebrain/Midbrain/Hindbrain
												5.72968	CellTrek	For.	Forebrain/Midbrain/Hindbrain
												6.37216	CellTrek	For.	Forebrain/Midbrain/Hindbrain
												2.51939	CellTrek	For.	Forebrain/Midbrain/Hindbrain
												7.43121	CellTrek	For.	Forebrain/Midbrain/Hindbrain
												3.95321	CellTrek	For.	Forebrain/Midbrain/Hindbrain
												9.38611	CellTrek	For.	Forebrain/Midbrain/Hindbrain
												25.5224	CellTrek	For.	Forebrain/Midbrain/Hindbrain
												27.935	CellTrek	For.	Forebrain/Midbrain/Hindbrain
												15.043	CellTrek	For.	Forebrain/Midbrain/Hindbrain
												2.27298	CellTrek	For.	Forebrain/Midbrain/Hindbrain
												16.7732	CellTrek	For.	Forebrain/Midbrain/Hindbrain
												0.919115	CellTrek	For.	Forebrain/Midbrain/Hindbrain
												16.7031	CellTrek	For.	Forebrain/Midbrain/Hindbrain
												124.415	CellTrek	For.	Forebrain/Midbrain/Hindbrain
												120.626	CellTrek	For.	Forebrain/Midbrain/Hindbrain
												22.4229	CellTrek	For.	Forebrain/Midbrain/Hindbrain
												3.9217	CellTrek	For.	Forebrain/Midbrain/Hindbrain
												8.24073	CellTrek	For.	Forebrain/Midbrain/Hindbrain
												3.03518	CellTrek	For.	Forebrain/Midbrain/Hindbrain
												11.1795	CellTrek	For.	Forebrain/Midbrain/Hindbrain
												10.3163	CellTrek	For.	Forebrain/Midbrain/Hindbrain
												2.28937	CellTrek	For.	Forebrain/Midbrain/Hindbrain
												8.74486	CellTrek	For.	Forebrain/Midbrain/Hindbrain
												11.2026	CellTrek	For.	Forebrain/Midbrain/Hindbrain
												5.11892	CellTrek	For.	Forebrain/Midbrain/Hindbrain
												7.69013	CellTrek	For.	Forebrain/Midbrain/Hindbrain
												3.5847	CellTrek	For.	Forebrain/Midbrain/Hindbrain
												9.99808	CellTrek	For.	Forebrain/Midbrain/Hindbrain
												13.847	CellTrek	For.	Forebrain/Midbrain/Hindbrain
												17.8863	CellTrek	For.	Forebrain/Midbrain/Hindbrain
												21.2397	CellTrek	For.	Forebrain/Midbrain/Hindbrain
												11.1054	CellTrek	For.	Forebrain/Midbrain/Hindbrain
												10.0398	CellTrek	For.	Forebrain/Midbrain/Hindbrain
												10.8248	CellTrek	For.	Forebrain/Midbrain/Hindbrain
												11.052	CellTrek	For.	Forebrain/Midbrain/Hindbrain
												20.1895	CellTrek	For.	Forebrain/Midbrain/Hindbrain
												40.3965	CellTrek	For.	Forebrain/Midbrain/Hindbrain
												13.1415	CellTrek	For.	Forebrain/Midbrain/Hindbrain
												14.7038	CellTrek	For.	Forebrain/Midbrain/Hindbrain
												20.5004	CellTrek	For.	Forebrain/Midbrain/Hindbrain
												33.5591	CellTrek	For.	Forebrain/Midbrain/Hindbrain
												173.633	CellTrek	For.	Forebrain/Midbrain/Hindbrain
												173.609	CellTrek	For.	Forebrain/Midbrain/Hindbrain
												7.61409	CellTrek	For.	Forebrain/Midbrain/Hindbrain
												7.14051	CellTrek	For.	Forebrain/Midbrain/Hindbrain
												3.29875	CellTrek	For.	Forebrain/Midbrain/Hindbrain
												9.70162	CellTrek	For.	Forebrain/Midbrain/Hindbrain
												4.33075	CellTrek	For.	Forebrain/Midbrain/Hindbrain
												27.9293	CellTrek	For.	Forebrain/Midbrain/Hindbrain
												35.8705	CellTrek	For.	Forebrain/Midbrain/Hindbrain
												33.1293	CellTrek	For.	Forebrain/Midbrain/Hindbrain
												1.54785	CellTrek	For.	Forebrain/Midbrain/Hindbrain
												9.36401	CellTrek	For.	Forebrain/Midbrain/Hindbrain
												17.7831	CellTrek	For.	Forebrain/Midbrain/Hindbrain
												193.656	CellTrek	For.	Forebrain/Midbrain/Hindbrain
												6.06422	CellTrek	For.	Forebrain/Midbrain/Hindbrain
												12.4256	CellTrek	For.	Forebrain/Midbrain/Hindbrain
												194.234	CellTrek	For.	Forebrain/Midbrain/Hindbrain
												86.2556	CellTrek	For.	Forebrain/Midbrain/Hindbrain
												9.51833	CellTrek	For.	Forebrain/Midbrain/Hindbrain
												29.2518	CellTrek	For.	Forebrain/Midbrain/Hindbrain
												35.8103	CellTrek	For.	Forebrain/Midbrain/Hindbrain
												193.027	CellTrek	For.	Forebrain/Midbrain/Hindbrain
												193.304	CellTrek	For.	Forebrain/Midbrain/Hindbrain
												186.037	CellTrek	For.	Forebrain/Midbrain/Hindbrain
												2.45764	CellTrek	For.	Forebrain/Midbrain/Hindbrain
												5.68842	CellTrek	For.	Forebrain/Midbrain/Hindbrain
												3.46301	CellTrek	For.	Forebrain/Midbrain/Hindbrain
												7.61427	CellTrek	Spi.	Spinal cord
												16.2876	CellTrek	For.	Forebrain/Midbrain/Hindbrain
												7.0243	CellTrek	For.	Forebrain/Midbrain/Hindbrain
												9.18916	CellTrek	For.	Forebrain/Midbrain/Hindbrain
												4.5976	CellTrek	For.	Forebrain/Midbrain/Hindbrain
												11.9432	CellTrek	For.	Forebrain/Midbrain/Hindbrain
												13.4671	CellTrek	For.	Forebrain/Midbrain/Hindbrain
												15.1862	CellTrek	For.	Forebrain/Midbrain/Hindbrain
												6.96553	CellTrek	For.	Forebrain/Midbrain/Hindbrain
												3.76235	CellTrek	For.	Forebrain/Midbrain/Hindbrain
												7.77314	CellTrek	For.	Forebrain/Midbrain/Hindbrain
												153.522	CellTrek	For.	Forebrain/Midbrain/Hindbrain
												126.59	CellTrek	For.	Forebrain/Midbrain/Hindbrain
												112.197	CellTrek	For.	Forebrain/Midbrain/Hindbrain
												8.79445	CellTrek	For.	Forebrain/Midbrain/Hindbrain
												14	CellTrek	For.	Forebrain/Midbrain/Hindbrain
												122.374	CellTrek	For.	Forebrain/Midbrain/Hindbrain
												10.0797	CellTrek	For.	Forebrain/Midbrain/Hindbrain
												112.343	CellTrek	For.	Forebrain/Midbrain/Hindbrain
												123.188	CellTrek	For.	Forebrain/Midbrain/Hindbrain
												5.67617	CellTrek	For.	Forebrain/Midbrain/Hindbrain
												17.8864	CellTrek	For.	Forebrain/Midbrain/Hindbrain
												6.18054	CellTrek	For.	Forebrain/Midbrain/Hindbrain
												7.62266	CellTrek	For.	Forebrain/Midbrain/Hindbrain
												13.7478	CellTrek	For.	Forebrain/Midbrain/Hindbrain
												7.51013	CellTrek	For.	Forebrain/Midbrain/Hindbrain
												27.9428	CellTrek	For.	Forebrain/Midbrain/Hindbrain
												19.8529	CellTrek	For.	Forebrain/Midbrain/Hindbrain
												2.89014	CellTrek	For.	Forebrain/Midbrain/Hindbrain
												6.93939	CellTrek	For.	Forebrain/Midbrain/Hindbrain
												16.5886	CellTrek	For.	Forebrain/Midbrain/Hindbrain
												3.66947	CellTrek	For.	Forebrain/Midbrain/Hindbrain
												40.5834	CellTrek	For.	Forebrain/Midbrain/Hindbrain
												27.5167	CellTrek	For.	Forebrain/Midbrain/Hindbrain
												3.04213	CellTrek	For.	Forebrain/Midbrain/Hindbrain
												11.804	CellTrek	For.	Forebrain/Midbrain/Hindbrain
												1.57792	CellTrek	For.	Forebrain/Midbrain/Hindbrain
												5.38085	CellTrek	For.	Forebrain/Midbrain/Hindbrain
												0.563407	CellTrek	For.	Forebrain/Midbrain/Hindbrain
												2.30538	CellTrek	For.	Forebrain/Midbrain/Hindbrain
												3.88058	CellTrek	For.	Forebrain/Midbrain/Hindbrain
												2.00806	CellTrek	For.	Forebrain/Midbrain/Hindbrain
												5.17238	CellTrek	For.	Forebrain/Midbrain/Hindbrain
												5.67188	CellTrek	For.	Forebrain/Midbrain/Hindbrain
												16.3599	CellTrek	For.	Forebrain/Midbrain/Hindbrain
												20.0927	CellTrek	For.	Forebrain/Midbrain/Hindbrain
												9.14332	CellTrek	For.	Forebrain/Midbrain/Hindbrain
												111.03	CellTrek	For.	Forebrain/Midbrain/Hindbrain
												7.45897	CellTrek	For.	Forebrain/Midbrain/Hindbrain
												99.6202	CellTrek	For.	Forebrain/Midbrain/Hindbrain
												119.214	CellTrek	For.	Forebrain/Midbrain/Hindbrain
												4.80331	CellTrek	For.	Forebrain/Midbrain/Hindbrain
												8.77426	CellTrek	For.	Forebrain/Midbrain/Hindbrain
												16.0804	CellTrek	For.	Forebrain/Midbrain/Hindbrain
												14.642	CellTrek	For.	Forebrain/Midbrain/Hindbrain
												11.0366	CellTrek	For.	Forebrain/Midbrain/Hindbrain
												7.77546	CellTrek	For.	Forebrain/Midbrain/Hindbrain
												13.3245	CellTrek	For.	Forebrain/Midbrain/Hindbrain
												31.5632	CellTrek	For.	Forebrain/Midbrain/Hindbrain
												137.49	CellTrek	For.	Forebrain/Midbrain/Hindbrain
												3.23516	CellTrek	For.	Forebrain/Midbrain/Hindbrain
												2.57105	CellTrek	For.	Forebrain/Midbrain/Hindbrain
												5.14958	CellTrek	For.	Forebrain/Midbrain/Hindbrain
												26.7271	CellTrek	For.	Forebrain/Midbrain/Hindbrain
												162.528	CellTrek	Spi.	Spinal cord
												22.0943	CellTrek	Spi.	Spinal cord
												186.15	CellTrek	For.	Forebrain/Midbrain/Hindbrain
												186.66	CellTrek	For.	Forebrain/Midbrain/Hindbrain
												1.95814	CellTrek	For.	Forebrain/Midbrain/Hindbrain
												23.4455	CellTrek	For.	Forebrain/Midbrain/Hindbrain
												31.2856	CellTrek	For.	Forebrain/Midbrain/Hindbrain
												9.44754	CellTrek	For.	Forebrain/Midbrain/Hindbrain
												12.7422	CellTrek	For.	Forebrain/Midbrain/Hindbrain
												15.9582	CellTrek	For.	Forebrain/Midbrain/Hindbrain
												14.9354	CellTrek	For.	Forebrain/Midbrain/Hindbrain
												7.70535	CellTrek	For.	Forebrain/Midbrain/Hindbrain
												3.14183	CellTrek	For.	Forebrain/Midbrain/Hindbrain
												22.8599	CellTrek	For.	Forebrain/Midbrain/Hindbrain
												19.4014	CellTrek	For.	Forebrain/Midbrain/Hindbrain
												17.5745	CellTrek	For.	Forebrain/Midbrain/Hindbrain
												12.7222	CellTrek	For.	Forebrain/Midbrain/Hindbrain
												17.1854	CellTrek	For.	Forebrain/Midbrain/Hindbrain
												14.0875	CellTrek	For.	Forebrain/Midbrain/Hindbrain
												19.8641	CellTrek	For.	Forebrain/Midbrain/Hindbrain
												14.9089	CellTrek	For.	Forebrain/Midbrain/Hindbrain
												2.97808	CellTrek	For.	Forebrain/Midbrain/Hindbrain
												10.2637	CellTrek	For.	Forebrain/Midbrain/Hindbrain
												15.1833	CellTrek	For.	Forebrain/Midbrain/Hindbrain
												4.9373	CellTrek	For.	Forebrain/Midbrain/Hindbrain
												10.1661	CellTrek	For.	Forebrain/Midbrain/Hindbrain
												12.0131	CellTrek	For.	Forebrain/Midbrain/Hindbrain
												19.6925	CellTrek	For.	Forebrain/Midbrain/Hindbrain
												12.7255	CellTrek	For.	Forebrain/Midbrain/Hindbrain
												10.8868	CellTrek	For.	Forebrain/Midbrain/Hindbrain
												13.1689	CellTrek	For.	Forebrain/Midbrain/Hindbrain
												6.92666	CellTrek	For.	Forebrain/Midbrain/Hindbrain
												5.81459	CellTrek	For.	Forebrain/Midbrain/Hindbrain
												6.25483	CellTrek	For.	Forebrain/Midbrain/Hindbrain
												9.45397	CellTrek	For.	Forebrain/Midbrain/Hindbrain
												9.01806	CellTrek	For.	Forebrain/Midbrain/Hindbrain
												15.6587	CellTrek	For.	Forebrain/Midbrain/Hindbrain
												3.61233	CellTrek	For.	Forebrain/Midbrain/Hindbrain
												4.5888	CellTrek	For.	Forebrain/Midbrain/Hindbrain
												4.41451	CellTrek	For.	Forebrain/Midbrain/Hindbrain
												2.15911	CellTrek	For.	Forebrain/Midbrain/Hindbrain
												3.34081	CellTrek	For.	Forebrain/Midbrain/Hindbrain
												1.8023	CellTrek	For.	Forebrain/Midbrain/Hindbrain
												5.29976	CellTrek	For.	Forebrain/Midbrain/Hindbrain
												2.02942	CellTrek	For.	Forebrain/Midbrain/Hindbrain
												13.5153	CellTrek	For.	Forebrain/Midbrain/Hindbrain
												76.9831	CellTrek	Spi.	Spinal cord
												124.109	CellTrek	For.	Forebrain/Midbrain/Hindbrain
												142.886	CellTrek	For.	Forebrain/Midbrain/Hindbrain
												149.029	CellTrek	For.	Forebrain/Midbrain/Hindbrain
												8.97413	CellTrek	For.	Forebrain/Midbrain/Hindbrain
												104.431	CellTrek	For.	Forebrain/Midbrain/Hindbrain
												84.0004	CellTrek	For.	Forebrain/Midbrain/Hindbrain
												9.15826	CellTrek	For.	Forebrain/Midbrain/Hindbrain
												3.90876	CellTrek	For.	Forebrain/Midbrain/Hindbrain
												12.7004	CellTrek	For.	Forebrain/Midbrain/Hindbrain
												120.661	CellTrek	For.	Forebrain/Midbrain/Hindbrain
												111.215	CellTrek	For.	Forebrain/Midbrain/Hindbrain
												124.966	CellTrek	For.	Forebrain/Midbrain/Hindbrain
												7.02169	CellTrek	For.	Forebrain/Midbrain/Hindbrain
												6.97833	CellTrek	For.	Forebrain/Midbrain/Hindbrain
												21.0299	CellTrek	For.	Forebrain/Midbrain/Hindbrain
												15.3754	CellTrek	For.	Forebrain/Midbrain/Hindbrain
												12.226	CellTrek	For.	Forebrain/Midbrain/Hindbrain
												1.70194	CellTrek	For.	Forebrain/Midbrain/Hindbrain
												16.7975	CellTrek	Cra.	Cranial mesoderm
												46.5755	CellTrek	For.	Forebrain/Midbrain/Hindbrain
												64.8273	CellTrek	For.	Forebrain/Midbrain/Hindbrain
												5.27472	CellTrek	For.	Forebrain/Midbrain/Hindbrain
												26.0361	CellTrek	Cra.	Cranial mesoderm
												57.6068	CellTrek	For.	Forebrain/Midbrain/Hindbrain
												12.0756	CellTrek	For.	Forebrain/Midbrain/Hindbrain
												5.59691	CellTrek	For.	Forebrain/Midbrain/Hindbrain
												3.72309	CellTrek	For.	Forebrain/Midbrain/Hindbrain
												7.16375	CellTrek	For.	Forebrain/Midbrain/Hindbrain
												4.96609	CellTrek	For.	Forebrain/Midbrain/Hindbrain
												4.09038	CellTrek	For.	Forebrain/Midbrain/Hindbrain
												23.5285	CellTrek	For.	Forebrain/Midbrain/Hindbrain
												28.4608	CellTrek	For.	Forebrain/Midbrain/Hindbrain
												9.12742	CellTrek	For.	Forebrain/Midbrain/Hindbrain
												21.5115	CellTrek	Cra.	Cranial mesoderm
												5.2013	CellTrek	For.	Forebrain/Midbrain/Hindbrain
												7.91984	CellTrek	For.	Forebrain/Midbrain/Hindbrain
												20.9278	CellTrek	For.	Forebrain/Midbrain/Hindbrain
												23.7894	CellTrek	For.	Forebrain/Midbrain/Hindbrain
												7.91094	CellTrek	For.	Forebrain/Midbrain/Hindbrain
												2.81169	CellTrek	For.	Forebrain/Midbrain/Hindbrain
												12.0649	CellTrek	For.	Forebrain/Midbrain/Hindbrain
												12.6773	CellTrek	For.	Forebrain/Midbrain/Hindbrain
												1.5325	CellTrek	For.	Forebrain/Midbrain/Hindbrain
												27.3189	CellTrek	For.	Forebrain/Midbrain/Hindbrain
												15.4113	CellTrek	For.	Forebrain/Midbrain/Hindbrain
												14.034	CellTrek	For.	Forebrain/Midbrain/Hindbrain
												117.018	CellTrek	For.	Forebrain/Midbrain/Hindbrain
												148.594	CellTrek	For.	Forebrain/Midbrain/Hindbrain
												126.693	CellTrek	For.	Forebrain/Midbrain/Hindbrain
												149.988	CellTrek	For.	Forebrain/Midbrain/Hindbrain
												162.461	CellTrek	Cra.	Cranial mesoderm
												167.537	CellTrek	Cra.	Cranial mesoderm
												22.7003	CellTrek	Cra.	Cranial mesoderm
												19.9426	CellTrek	Cra.	Cranial mesoderm
												99.5318	CellTrek	For.	Forebrain/Midbrain/Hindbrain
												74.4561	CellTrek	For.	Forebrain/Midbrain/Hindbrain
												17.505	CellTrek	For.	Forebrain/Midbrain/Hindbrain
												17.3688	CellTrek	For.	Forebrain/Midbrain/Hindbrain
												10.295	CellTrek	For.	Forebrain/Midbrain/Hindbrain
												14.1834	CellTrek	Cra.	Cranial mesoderm
												7.09092	CellTrek	For.	Forebrain/Midbrain/Hindbrain
												5.95432	CellTrek	For.	Forebrain/Midbrain/Hindbrain
												8.17745	CellTrek	For.	Forebrain/Midbrain/Hindbrain
												2.17968	CellTrek	For.	Forebrain/Midbrain/Hindbrain
												3.34639	CellTrek	Cra.	Cranial mesoderm
												6.70377	CellTrek	For.	Forebrain/Midbrain/Hindbrain
												8.68972	CellTrek	For.	Forebrain/Midbrain/Hindbrain
												3.9354	CellTrek	Cra.	Cranial mesoderm
												25.8622	CellTrek	For.	Forebrain/Midbrain/Hindbrain
												77.4899	CellTrek	Cra.	Cranial mesoderm
												102.172	CellTrek	For.	Forebrain/Midbrain/Hindbrain
												90.439	CellTrek	For.	Forebrain/Midbrain/Hindbrain
												20.8869	CellTrek	For.	Forebrain/Midbrain/Hindbrain
												72.8096	CellTrek	For.	Forebrain/Midbrain/Hindbrain
												8.26653	CellTrek	Cra.	Cranial mesoderm
												2.84732	CellTrek	Cra.	Cranial mesoderm
												97.7814	CellTrek	For.	Forebrain/Midbrain/Hindbrain
												151.769	CellTrek	For.	Forebrain/Midbrain/Hindbrain
												16.1883	CellTrek	For.	Forebrain/Midbrain/Hindbrain
												17.0858	CellTrek	Cra.	Cranial mesoderm
												4.05659	CellTrek	For.	Forebrain/Midbrain/Hindbrain
												69.3419	CellTrek	For.	Forebrain/Midbrain/Hindbrain
												14.9798	CellTrek	For.	Forebrain/Midbrain/Hindbrain
												11.1552	CellTrek	For.	Forebrain/Midbrain/Hindbrain
												15.5948	CellTrek	For.	Forebrain/Midbrain/Hindbrain
												4.01396	CellTrek	Spi.	Spinal cord
												14.9619	CellTrek	For.	Forebrain/Midbrain/Hindbrain
												14.7101	CellTrek	For.	Forebrain/Midbrain/Hindbrain
												26.0395	CellTrek	For.	Forebrain/Midbrain/Hindbrain
												16.027	CellTrek	Cra.	Cranial mesoderm
												14.2017	CellTrek	Gut.	Gut tube
												1.64205	CellTrek	For.	Forebrain/Midbrain/Hindbrain
												2.37796	CellTrek	Spi.	Spinal cord
												2.38895	CellTrek	For.	Forebrain/Midbrain/Hindbrain
												15.5569	CellTrek	For.	Forebrain/Midbrain/Hindbrain
												19.9457	CellTrek	For.	Forebrain/Midbrain/Hindbrain
												9.4574	CellTrek	For.	Forebrain/Midbrain/Hindbrain
												10.6881	CellTrek	For.	Forebrain/Midbrain/Hindbrain
												4.03275	CellTrek	For.	Forebrain/Midbrain/Hindbrain
												13.6848	CellTrek	For.	Forebrain/Midbrain/Hindbrain
												22.199	CellTrek	Gut.	Gut tube
												9.96042	CellTrek	Gut.	Gut tube
												8.21069	CellTrek	Spi.	Spinal cord
												5.4381	CellTrek	For.	Forebrain/Midbrain/Hindbrain
												9.97696	CellTrek	Gut.	Gut tube
												3.44573	CellTrek	Gut.	Gut tube
												12.0683	CellTrek	For.	Forebrain/Midbrain/Hindbrain
												1.13205	CellTrek	For.	Forebrain/Midbrain/Hindbrain
												10.5248	CellTrek	For.	Forebrain/Midbrain/Hindbrain
												13.1162	CellTrek	For.	Forebrain/Midbrain/Hindbrain
												9.0285	CellTrek	For.	Forebrain/Midbrain/Hindbrain
												6.20919	CellTrek	Gut.	Gut tube
												110.264	CellTrek	For.	Forebrain/Midbrain/Hindbrain
												101.391	CellTrek	For.	Forebrain/Midbrain/Hindbrain
												91.0189	CellTrek	Gut.	Gut tube
												55.8064	CellTrek	For.	Forebrain/Midbrain/Hindbrain
												39.0638	CellTrek	Gut.	Gut tube
												150.447	CellTrek	For.	Forebrain/Midbrain/Hindbrain
												3.30195	CellTrek	For.	Forebrain/Midbrain/Hindbrain
												18.3167	CellTrek	For.	Forebrain/Midbrain/Hindbrain
												120.614	CellTrek	Cra.	Cranial mesoderm
												127.773	CellTrek	For.	Forebrain/Midbrain/Hindbrain
												121.433	CellTrek	Cra.	Cranial mesoderm
												136.744	CellTrek	For.	Forebrain/Midbrain/Hindbrain
												10.4504	CellTrek	For.	Forebrain/Midbrain/Hindbrain
												10.5527	CellTrek	For.	Forebrain/Midbrain/Hindbrain
												3.14232	CellTrek	For.	Forebrain/Midbrain/Hindbrain
												9.14553	CellTrek	Gut.	Gut tube
												19.3667	CellTrek	Gut.	Gut tube
												13.7493	CellTrek	Gut.	Gut tube
												30.3975	CellTrek	For.	Forebrain/Midbrain/Hindbrain
												10.1865	CellTrek	For.	Forebrain/Midbrain/Hindbrain
												4.99049	CellTrek	Gut.	Gut tube
												2.95237	CellTrek	For.	Forebrain/Midbrain/Hindbrain
												3.78745	CellTrek	For.	Forebrain/Midbrain/Hindbrain
												8.89386	CellTrek	Gut.	Gut tube
												1.13764	CellTrek	For.	Forebrain/Midbrain/Hindbrain
												11.9864	CellTrek	Gut.	Gut tube
												6.70266	CellTrek	For.	Forebrain/Midbrain/Hindbrain
												5.46503	CellTrek	For.	Forebrain/Midbrain/Hindbrain
												32.5892	CellTrek	Cra.	Cranial mesoderm
												16.1283	CellTrek	For.	Forebrain/Midbrain/Hindbrain
												9.71509	CellTrek	Gut.	Gut tube
												39.3969	CellTrek	For.	Forebrain/Midbrain/Hindbrain
												6.68722	CellTrek	For.	Forebrain/Midbrain/Hindbrain
												2.86275	CellTrek	For.	Forebrain/Midbrain/Hindbrain
												12.6882	CellTrek	For.	Forebrain/Midbrain/Hindbrain
												3.96183	CellTrek	Gut.	Gut tube
												22.4432	CellTrek	Gut.	Gut tube
												23.1787	CellTrek	Cra.	Cranial mesoderm
												23.1442	CellTrek	Gut.	Gut tube
												27.2401	CellTrek	For.	Forebrain/Midbrain/Hindbrain
												26.9305	CellTrek	For.	Forebrain/Midbrain/Hindbrain
												8.58177	CellTrek	Gut.	Gut tube
												10.6231	CellTrek	For.	Forebrain/Midbrain/Hindbrain
												6.45391	CellTrek	Def.	Definitive endoderm
												12.257	CellTrek	For.	Forebrain/Midbrain/Hindbrain
												1.05828	CellTrek	Gut.	Gut tube
												3.15362	CellTrek	Gut.	Gut tube
												14.8989	CellTrek	Def.	Definitive endoderm
												15.2611	CellTrek	Gut.	Gut tube
												12.0132	CellTrek	For.	Forebrain/Midbrain/Hindbrain
												8.56051	CellTrek	Gut.	Gut tube
												3.76755	CellTrek	For.	Forebrain/Midbrain/Hindbrain
												69.4553	CellTrek	Cra.	Cranial mesoderm
												25.5149	CellTrek	Gut.	Gut tube
												32.4709	CellTrek	For.	Forebrain/Midbrain/Hindbrain
												40.6005	CellTrek	For.	Forebrain/Midbrain/Hindbrain
												11.4818	CellTrek	For.	Forebrain/Midbrain/Hindbrain
												16.3081	CellTrek	Cra.	Cranial mesoderm
												6.87283	CellTrek	Gut.	Gut tube
												10.7936	CellTrek	Gut.	Gut tube
												7.43539	CellTrek	For.	Forebrain/Midbrain/Hindbrain
												20.422	CellTrek	For.	Forebrain/Midbrain/Hindbrain
												160.396	CellTrek	For.	Forebrain/Midbrain/Hindbrain
												59.0063	CellTrek	Gut.	Gut tube
												116.456	CellTrek	Gut.	Gut tube
												144.485	CellTrek	Cra.	Cranial mesoderm
												7.34391	CellTrek	For.	Forebrain/Midbrain/Hindbrain
												7.16293	CellTrek	Gut.	Gut tube
												8.90633	CellTrek	For.	Forebrain/Midbrain/Hindbrain
												15.7834	CellTrek	For.	Forebrain/Midbrain/Hindbrain
												6.01623	CellTrek	Gut.	Gut tube
												3.26719	CellTrek	Cra.	Cranial mesoderm
												8.86241	CellTrek	Cra.	Cranial mesoderm
												4.70074	CellTrek	Gut.	Gut tube
												17.931	CellTrek	Def.	Definitive endoderm
												44.4717	CellTrek	Gut.	Gut tube
												17.3111	CellTrek	Gut.	Gut tube
												10.0056	CellTrek	For.	Forebrain/Midbrain/Hindbrain
												44.3245	CellTrek	For.	Forebrain/Midbrain/Hindbrain
												5.77051	CellTrek	For.	Forebrain/Midbrain/Hindbrain
												5.88311	CellTrek	For.	Forebrain/Midbrain/Hindbrain
												2.07501	CellTrek	For.	Forebrain/Midbrain/Hindbrain
												17.2203	CellTrek	Gut.	Gut tube
												7.9014	CellTrek	Cra.	Cranial mesoderm
												19.1952	CellTrek	For.	Forebrain/Midbrain/Hindbrain
												24.3862	CellTrek	Cra.	Cranial mesoderm
												13.0946	CellTrek	For.	Forebrain/Midbrain/Hindbrain
												4.52857	CellTrek	For.	Forebrain/Midbrain/Hindbrain
												4.49566	CellTrek	For.	Forebrain/Midbrain/Hindbrain
												21.6492	CellTrek	For.	Forebrain/Midbrain/Hindbrain
												27.4387	CellTrek	For.	Forebrain/Midbrain/Hindbrain
												17.1076	CellTrek	Cra.	Cranial mesoderm
												13.8835	CellTrek	For.	Forebrain/Midbrain/Hindbrain
												8.2239	CellTrek	For.	Forebrain/Midbrain/Hindbrain
												3.10897	CellTrek	Cra.	Cranial mesoderm
												13.1352	CellTrek	Gut.	Gut tube
												17.2229	CellTrek	Cra.	Cranial mesoderm
												2.54351	CellTrek	For.	Forebrain/Midbrain/Hindbrain
												1.16864	CellTrek	For.	Forebrain/Midbrain/Hindbrain
												7.75172	CellTrek	Cra.	Cranial mesoderm
												7.24247	CellTrek	For.	Forebrain/Midbrain/Hindbrain
												27.2115	CellTrek	For.	Forebrain/Midbrain/Hindbrain
												3.63714	CellTrek	For.	Forebrain/Midbrain/Hindbrain
												6.05764	CellTrek	For.	Forebrain/Midbrain/Hindbrain
												7.60453	CellTrek	For.	Forebrain/Midbrain/Hindbrain
												20.3266	CellTrek	For.	Forebrain/Midbrain/Hindbrain
												24.9147	CellTrek	For.	Forebrain/Midbrain/Hindbrain
												39.6735	CellTrek	For.	Forebrain/Midbrain/Hindbrain
												34.4128	CellTrek	For.	Forebrain/Midbrain/Hindbrain
												6.34141	CellTrek	For.	Forebrain/Midbrain/Hindbrain
												4.54486	CellTrek	For.	Forebrain/Midbrain/Hindbrain
												11.7865	CellTrek	For.	Forebrain/Midbrain/Hindbrain
												1.93123	CellTrek	For.	Forebrain/Midbrain/Hindbrain
												8.01661	CellTrek	For.	Forebrain/Midbrain/Hindbrain
												13.4675	CellTrek	For.	Forebrain/Midbrain/Hindbrain
												17.1073	CellTrek	For.	Forebrain/Midbrain/Hindbrain
												29.3495	CellTrek	For.	Forebrain/Midbrain/Hindbrain
												7.61959	CellTrek	For.	Forebrain/Midbrain/Hindbrain
												6.08236	CellTrek	For.	Forebrain/Midbrain/Hindbrain
												18.49	CellTrek	For.	Forebrain/Midbrain/Hindbrain
												19.1034	CellTrek	For.	Forebrain/Midbrain/Hindbrain
												34.694	CellTrek	For.	Forebrain/Midbrain/Hindbrain
												23.9958	CellTrek	For.	Forebrain/Midbrain/Hindbrain
												5.14813	CellTrek	For.	Forebrain/Midbrain/Hindbrain
												10.8594	CellTrek	For.	Forebrain/Midbrain/Hindbrain
												5.21296	CellTrek	For.	Forebrain/Midbrain/Hindbrain
												3.75547	CellTrek	For.	Forebrain/Midbrain/Hindbrain
												142.869	CellTrek	For.	Forebrain/Midbrain/Hindbrain
												3.25412	CellTrek	For.	Forebrain/Midbrain/Hindbrain
												5.01126	CellTrek	For.	Forebrain/Midbrain/Hindbrain
												6.21173	CellTrek	For.	Forebrain/Midbrain/Hindbrain
												23.5909	CellTrek	For.	Forebrain/Midbrain/Hindbrain
												145.557	CellTrek	For.	Forebrain/Midbrain/Hindbrain
												138.471	CellTrek	For.	Forebrain/Midbrain/Hindbrain
												2.6495	CellTrek	For.	Forebrain/Midbrain/Hindbrain
												35.2434	CellTrek	For.	Forebrain/Midbrain/Hindbrain
												37.3567	CellTrek	For.	Forebrain/Midbrain/Hindbrain
												63.4034	CellTrek	For.	Forebrain/Midbrain/Hindbrain
												35.2677	CellTrek	For.	Forebrain/Midbrain/Hindbrain
												16.7334	CellTrek	For.	Forebrain/Midbrain/Hindbrain
												68.6796	CellTrek	For.	Forebrain/Midbrain/Hindbrain
												92.3994	CellTrek	For.	Forebrain/Midbrain/Hindbrain
												24.9674	CellTrek	For.	Forebrain/Midbrain/Hindbrain
												30.1516	CellTrek	For.	Forebrain/Midbrain/Hindbrain
												35.3055	CellTrek	For.	Forebrain/Midbrain/Hindbrain
												4.38381	CellTrek	For.	Forebrain/Midbrain/Hindbrain
												31.4824	CellTrek	For.	Forebrain/Midbrain/Hindbrain
												11.1512	CellTrek	For.	Forebrain/Midbrain/Hindbrain
												28.0467	CellTrek	For.	Forebrain/Midbrain/Hindbrain
												35.7049	CellTrek	For.	Forebrain/Midbrain/Hindbrain
												11.5118	CellTrek	For.	Forebrain/Midbrain/Hindbrain
												10.0292	CellTrek	For.	Forebrain/Midbrain/Hindbrain
												31.2091	CellTrek	For.	Forebrain/Midbrain/Hindbrain
												5.16766	CellTrek	Def.	Definitive endoderm
												4.44849	CellTrek	Gut.	Gut tube
												7.09958	CellTrek	Cra.	Cranial mesoderm
												6.68083	CellTrek	Gut.	Gut tube
												0.895258	CellTrek	Cra.	Cranial mesoderm
												8.46997	CellTrek	Neu.	Neural crest
												9.49479	CellTrek	Cra.	Cranial mesoderm
												4.07373	CellTrek	For.	Forebrain/Midbrain/Hindbrain
												3.26644	CellTrek	For.	Forebrain/Midbrain/Hindbrain
												6.75969	CellTrek	Neu.	Neural crest
												3.05216	CellTrek	Cra.	Cranial mesoderm
												5.61836	CellTrek	For.	Forebrain/Midbrain/Hindbrain
												156.899	CellTrek	Neu.	Neural crest
												1.31735	CellTrek	Cra.	Cranial mesoderm
												36.7215	CellTrek	Cra.	Cranial mesoderm
												92.9976	CellTrek	Cra.	Cranial mesoderm
												124.935	CellTrek	Gut.	Gut tube
												157.558	CellTrek	Cra.	Cranial mesoderm
												145.341	CellTrek	Cra.	Cranial mesoderm
												163.256	CellTrek	Cra.	Cranial mesoderm
												13.2608	CellTrek	Gut.	Gut tube
												9.11556	CellTrek	Cra.	Cranial mesoderm
												28.675	CellTrek	Cra.	Cranial mesoderm
												1.06521	CellTrek	For.	Forebrain/Midbrain/Hindbrain
												4.51084	CellTrek	Cra.	Cranial mesoderm
												3.08297	CellTrek	Gut.	Gut tube
												19.1604	CellTrek	Cra.	Cranial mesoderm
												6.44454	CellTrek	Gut.	Gut tube
												10.1057	CellTrek	Gut.	Gut tube
												25.5641	CellTrek	Cra.	Cranial mesoderm
												11.0309	CellTrek	For.	Forebrain/Midbrain/Hindbrain
												11.1987	CellTrek	For.	Forebrain/Midbrain/Hindbrain
												3.10452	CellTrek	For.	Forebrain/Midbrain/Hindbrain
												7.9421	CellTrek	Cra.	Cranial mesoderm
												13.113	CellTrek	Cra.	Cranial mesoderm
												0.353139	CellTrek	Cra.	Cranial mesoderm
												7.95114	CellTrek	Cra.	Cranial mesoderm
												1.67935	CellTrek	Cra.	Cranial mesoderm
												31.0963	CellTrek	Cra.	Cranial mesoderm
												9.61421	CellTrek	Gut.	Gut tube
												14.3982	CellTrek	Cra.	Cranial mesoderm
												10.7773	CellTrek	For.	Forebrain/Midbrain/Hindbrain
												15.2302	CellTrek	Cra.	Cranial mesoderm
												17.3211	CellTrek	Neu.	Neural crest
												6.29966	CellTrek	For.	Forebrain/Midbrain/Hindbrain
												24.264	CellTrek	Sur.	Surface ectoderm
												25.7591	CellTrek	For.	Forebrain/Midbrain/Hindbrain
												17.5147	CellTrek	Gut.	Gut tube
												54.9997	CellTrek	For.	Forebrain/Midbrain/Hindbrain
												7.40878	CellTrek	Cra.	Cranial mesoderm
												18.0025	CellTrek	For.	Forebrain/Midbrain/Hindbrain
												12.9452	CellTrek	For.	Forebrain/Midbrain/Hindbrain
												5.88862	CellTrek	For.	Forebrain/Midbrain/Hindbrain
												23.4548	CellTrek	Neu.	Neural crest
												25.6982	CellTrek	For.	Forebrain/Midbrain/Hindbrain
												5.9133	CellTrek	Cra.	Cranial mesoderm
												62.7363	CellTrek	For.	Forebrain/Midbrain/Hindbrain
												18.2835	CellTrek	Sur.	Surface ectoderm
												135.51	CellTrek	For.	Forebrain/Midbrain/Hindbrain
												4.33838	CellTrek	For.	Forebrain/Midbrain/Hindbrain
												5.94723	CellTrek	For.	Forebrain/Midbrain/Hindbrain
												5.90654	CellTrek	Sur.	Surface ectoderm
												5.59763	CellTrek	For.	Forebrain/Midbrain/Hindbrain
												6.06347	CellTrek	For.	Forebrain/Midbrain/Hindbrain
												30.5033	CellTrek	Sur.	Surface ectoderm
												15.9003	CellTrek	Cra.	Cranial mesoderm
												8.41481	CellTrek	For.	Forebrain/Midbrain/Hindbrain
												11.0039	CellTrek	For.	Forebrain/Midbrain/Hindbrain
												44.5304	CellTrek	For.	Forebrain/Midbrain/Hindbrain
												24.4788	CellTrek	For.	Forebrain/Midbrain/Hindbrain
												27.8361	CellTrek	For.	Forebrain/Midbrain/Hindbrain
												62.8459	CellTrek	For.	Forebrain/Midbrain/Hindbrain
												41.1903	CellTrek	For.	Forebrain/Midbrain/Hindbrain
												2.6215	CellTrek	End.	Endothelium
												17.596	CellTrek	Cra.	Cranial mesoderm
												5.27201	CellTrek	Gut.	Gut tube
												7.328	CellTrek	For.	Forebrain/Midbrain/Hindbrain
												20.874	CellTrek	Sur.	Surface ectoderm
												8.19838	CellTrek	End.	Endothelium
												5.94274	CellTrek	For.	Forebrain/Midbrain/Hindbrain
												2.64057	CellTrek	For.	Forebrain/Midbrain/Hindbrain
												4.43824	CellTrek	Sur.	Surface ectoderm
												22.5411	CellTrek	Cra.	Cranial mesoderm
												5.06641	CellTrek	For.	Forebrain/Midbrain/Hindbrain
												5.33397	CellTrek	For.	Forebrain/Midbrain/Hindbrain
												17.5248	CellTrek	End.	Endothelium
												14.999	CellTrek	Gut.	Gut tube
												14.1356	CellTrek	Cra.	Cranial mesoderm
												14.3234	CellTrek	For.	Forebrain/Midbrain/Hindbrain
												13.178	CellTrek	End.	Endothelium
												8.13462	CellTrek	Cra.	Cranial mesoderm
												12.9441	CellTrek	Cra.	Cranial mesoderm
												18.4505	CellTrek	Cra.	Cranial mesoderm
												93.4649	CellTrek	Cra.	Cranial mesoderm
												17.2466	CellTrek	End.	Endothelium
												6.04459	CellTrek	For.	Forebrain/Midbrain/Hindbrain
												20.0845	CellTrek	Def.	Definitive endoderm
												11.3577	CellTrek	Gut.	Gut tube
												1.05944	CellTrek	For.	Forebrain/Midbrain/Hindbrain
												11.015	CellTrek	Sur.	Surface ectoderm
												18.325	CellTrek	For.	Forebrain/Midbrain/Hindbrain
												23.7193	CellTrek	For.	Forebrain/Midbrain/Hindbrain
												20.1932	CellTrek	End.	Endothelium
												26.552	CellTrek	For.	Forebrain/Midbrain/Hindbrain
												18.1687	CellTrek	Cra.	Cranial mesoderm
												10.9475	CellTrek	Sur.	Surface ectoderm
												18.4985	CellTrek	For.	Forebrain/Midbrain/Hindbrain
												17.4561	CellTrek	Hae.	Haematoendothelial progenitors
												13.9628	CellTrek	For.	Forebrain/Midbrain/Hindbrain
												23.2562	CellTrek	For.	Forebrain/Midbrain/Hindbrain
												45.1682	CellTrek	For.	Forebrain/Midbrain/Hindbrain
												20.4727	CellTrek	For.	Forebrain/Midbrain/Hindbrain
												9.4096	CellTrek	End.	Endothelium
												7.24275	CellTrek	Cra.	Cranial mesoderm
												46.2893	CellTrek	For.	Forebrain/Midbrain/Hindbrain
												38.8648	CellTrek	Cra.	Cranial mesoderm
												13.1115	CellTrek	For.	Forebrain/Midbrain/Hindbrain
												42.81	CellTrek	Neu.	Neural crest
												22.9571	CellTrek	Cra.	Cranial mesoderm
												43.6929	CellTrek	For.	Forebrain/Midbrain/Hindbrain
												34.6392	CellTrek	Cra.	Cranial mesoderm
												30.0841	CellTrek	For.	Forebrain/Midbrain/Hindbrain
												15.0901	CellTrek	For.	Forebrain/Midbrain/Hindbrain
												7.22463	CellTrek	For.	Forebrain/Midbrain/Hindbrain
												7.5065	CellTrek	Gut.	Gut tube
												1.2327	CellTrek	For.	Forebrain/Midbrain/Hindbrain
												4.17763	CellTrek	For.	Forebrain/Midbrain/Hindbrain
												59.0652	CellTrek	For.	Forebrain/Midbrain/Hindbrain
												60.6523	CellTrek	Cra.	Cranial mesoderm
												78.8882	CellTrek	End.	Endothelium
												10.4208	CellTrek	For.	Forebrain/Midbrain/Hindbrain
												6.08535	CellTrek	For.	Forebrain/Midbrain/Hindbrain
												1.53343	CellTrek	For.	Forebrain/Midbrain/Hindbrain
												11.1543	CellTrek	For.	Forebrain/Midbrain/Hindbrain
												15.7775	CellTrek	For.	Forebrain/Midbrain/Hindbrain
												7.2675	CellTrek	For.	Forebrain/Midbrain/Hindbrain
												13.1722	CellTrek	End.	Endothelium
												4.56704	CellTrek	Cra.	Cranial mesoderm
												14.3979	CellTrek	For.	Forebrain/Midbrain/Hindbrain
												13.7817	CellTrek	For.	Forebrain/Midbrain/Hindbrain
												20.5018	CellTrek	For.	Forebrain/Midbrain/Hindbrain
												7.65472	CellTrek	For.	Forebrain/Midbrain/Hindbrain
												16.1226	CellTrek	For.	Forebrain/Midbrain/Hindbrain
												15.0015	CellTrek	For.	Forebrain/Midbrain/Hindbrain
												10.2987	CellTrek	For.	Forebrain/Midbrain/Hindbrain
												5.55683	CellTrek	For.	Forebrain/Midbrain/Hindbrain
												14.019	CellTrek	For.	Forebrain/Midbrain/Hindbrain
												19.4643	CellTrek	Cra.	Cranial mesoderm
												14.6916	CellTrek	For.	Forebrain/Midbrain/Hindbrain
												6.86068	CellTrek	Neu.	Neural crest
												27.4509	CellTrek	Cra.	Cranial mesoderm
												3.15453	CellTrek	For.	Forebrain/Midbrain/Hindbrain
												4.46597	CellTrek	For.	Forebrain/Midbrain/Hindbrain
												4.22869	CellTrek	For.	Forebrain/Midbrain/Hindbrain
												7.8114	CellTrek	For.	Forebrain/Midbrain/Hindbrain
												14.0614	CellTrek	Gut.	Gut tube
												20.5294	CellTrek	For.	Forebrain/Midbrain/Hindbrain
												37.4413	CellTrek	For.	Forebrain/Midbrain/Hindbrain
												33.1347	CellTrek	For.	Forebrain/Midbrain/Hindbrain
												0.747502	CellTrek	For.	Forebrain/Midbrain/Hindbrain
												1.97828	CellTrek	For.	Forebrain/Midbrain/Hindbrain
												14.4063	CellTrek	For.	Forebrain/Midbrain/Hindbrain
												17.5666	CellTrek	For.	Forebrain/Midbrain/Hindbrain
												24.7138	CellTrek	For.	Forebrain/Midbrain/Hindbrain
												8.41364	CellTrek	Cra.	Cranial mesoderm
												7.8464	CellTrek	For.	Forebrain/Midbrain/Hindbrain
												5.56391	CellTrek	For.	Forebrain/Midbrain/Hindbrain
												5.47682	CellTrek	For.	Forebrain/Midbrain/Hindbrain
												11.4158	CellTrek	For.	Forebrain/Midbrain/Hindbrain
												6.28217	CellTrek	For.	Forebrain/Midbrain/Hindbrain
												18.128	CellTrek	For.	Forebrain/Midbrain/Hindbrain
												4.02484	CellTrek	For.	Forebrain/Midbrain/Hindbrain
												18.6728	CellTrek	For.	Forebrain/Midbrain/Hindbrain
												4.05354	CellTrek	For.	Forebrain/Midbrain/Hindbrain
												6.64936	CellTrek	Gut.	Gut tube
												9.38714	CellTrek	For.	Forebrain/Midbrain/Hindbrain
												4.80137	CellTrek	For.	Forebrain/Midbrain/Hindbrain
												31.6969	CellTrek	For.	Forebrain/Midbrain/Hindbrain
												24.2289	CellTrek	For.	Forebrain/Midbrain/Hindbrain
												60.3143	CellTrek	For.	Forebrain/Midbrain/Hindbrain
												27.205	CellTrek	For.	Forebrain/Midbrain/Hindbrain
												30.1436	CellTrek	Cra.	Cranial mesoderm
												32.6274	CellTrek	For.	Forebrain/Midbrain/Hindbrain
												15.6001	CellTrek	For.	Forebrain/Midbrain/Hindbrain
												9.42756	CellTrek	For.	Forebrain/Midbrain/Hindbrain
												2.09964	CellTrek	For.	Forebrain/Midbrain/Hindbrain
												19.3245	CellTrek	For.	Forebrain/Midbrain/Hindbrain
												9.59953	CellTrek	For.	Forebrain/Midbrain/Hindbrain
												9.31021	CellTrek	For.	Forebrain/Midbrain/Hindbrain
												11.5587	CellTrek	For.	Forebrain/Midbrain/Hindbrain
												2.32836	CellTrek	For.	Forebrain/Midbrain/Hindbrain
												6.87404	CellTrek	For.	Forebrain/Midbrain/Hindbrain
												58.6478	CellTrek	For.	Forebrain/Midbrain/Hindbrain
												4.41626	CellTrek	For.	Forebrain/Midbrain/Hindbrain
												10.2367	CellTrek	For.	Forebrain/Midbrain/Hindbrain
												51.0697	CellTrek	For.	Forebrain/Midbrain/Hindbrain
												54.6259	CellTrek	Gut.	Gut tube
												3.13957	CellTrek	For.	Forebrain/Midbrain/Hindbrain
												4.97157	CellTrek	For.	Forebrain/Midbrain/Hindbrain
												14.7168	CellTrek	For.	Forebrain/Midbrain/Hindbrain
												16.8936	CellTrek	For.	Forebrain/Midbrain/Hindbrain
												33.042	CellTrek	For.	Forebrain/Midbrain/Hindbrain
												3.16035	CellTrek	For.	Forebrain/Midbrain/Hindbrain
												12.2462	CellTrek	For.	Forebrain/Midbrain/Hindbrain
												17.7571	CellTrek	For.	Forebrain/Midbrain/Hindbrain
												11.4779	CellTrek	Gut.	Gut tube
												4.48296	CellTrek	For.	Forebrain/Midbrain/Hindbrain
												6.87565	CellTrek	For.	Forebrain/Midbrain/Hindbrain
												14.5282	CellTrek	For.	Forebrain/Midbrain/Hindbrain
												15.1113	CellTrek	For.	Forebrain/Midbrain/Hindbrain
												9.1575	CellTrek	For.	Forebrain/Midbrain/Hindbrain
												2.51324	CellTrek	For.	Forebrain/Midbrain/Hindbrain
												7.64698	CellTrek	For.	Forebrain/Midbrain/Hindbrain
												12.5062	CellTrek	For.	Forebrain/Midbrain/Hindbrain
												11.0885	CellTrek	For.	Forebrain/Midbrain/Hindbrain
												19.1422	CellTrek	Cra.	Cranial mesoderm
												5.48599	CellTrek	For.	Forebrain/Midbrain/Hindbrain
												9.20082	CellTrek	For.	Forebrain/Midbrain/Hindbrain
												2.09073	CellTrek	For.	Forebrain/Midbrain/Hindbrain
												11.2559	CellTrek	For.	Forebrain/Midbrain/Hindbrain
												10.7002	CellTrek	For.	Forebrain/Midbrain/Hindbrain
												12.8266	CellTrek	For.	Forebrain/Midbrain/Hindbrain
												3.70704	CellTrek	For.	Forebrain/Midbrain/Hindbrain
												1.28246	CellTrek	For.	Forebrain/Midbrain/Hindbrain
												18.7517	CellTrek	Cra.	Cranial mesoderm
												4.45591	CellTrek	For.	Forebrain/Midbrain/Hindbrain
												3.47352	CellTrek	For.	Forebrain/Midbrain/Hindbrain
												17.8651	CellTrek	For.	Forebrain/Midbrain/Hindbrain
												6.41495	CellTrek	For.	Forebrain/Midbrain/Hindbrain
												17.5601	CellTrek	For.	Forebrain/Midbrain/Hindbrain
												20.7446	CellTrek	For.	Forebrain/Midbrain/Hindbrain
												19.2021	CellTrek	For.	Forebrain/Midbrain/Hindbrain
												10.9277	CellTrek	For.	Forebrain/Midbrain/Hindbrain
												4.7653	CellTrek	For.	Forebrain/Midbrain/Hindbrain
												17.9082	CellTrek	For.	Forebrain/Midbrain/Hindbrain
												28.7276	CellTrek	For.	Forebrain/Midbrain/Hindbrain
												20.9699	CellTrek	For.	Forebrain/Midbrain/Hindbrain
												12.4131	CellTrek	For.	Forebrain/Midbrain/Hindbrain
												7.18456	CellTrek	For.	Forebrain/Midbrain/Hindbrain
												22.4779	CellTrek	For.	Forebrain/Midbrain/Hindbrain
												19.4101	CellTrek	For.	Forebrain/Midbrain/Hindbrain
												21.3374	CellTrek	For.	Forebrain/Midbrain/Hindbrain
												29.0295	CellTrek	For.	Forebrain/Midbrain/Hindbrain
												22.9185	CellTrek	For.	Forebrain/Midbrain/Hindbrain
												26.4134	CellTrek	Cra.	Cranial mesoderm
												7.86181	CellTrek	For.	Forebrain/Midbrain/Hindbrain
												70.2452	CellTrek	For.	Forebrain/Midbrain/Hindbrain
												23.7957	CellTrek	For.	Forebrain/Midbrain/Hindbrain
												14.8643	CellTrek	For.	Forebrain/Midbrain/Hindbrain
												21.2511	CellTrek	For.	Forebrain/Midbrain/Hindbrain
												6.18103	CellTrek	For.	Forebrain/Midbrain/Hindbrain
												10.1467	CellTrek	For.	Forebrain/Midbrain/Hindbrain
												10.5637	CellTrek	For.	Forebrain/Midbrain/Hindbrain
												10.0262	CellTrek	For.	Forebrain/Midbrain/Hindbrain
												8.71224	CellTrek	Neu.	Neural crest
												13.5514	CellTrek	Gut.	Gut tube
												152.794	CellTrek	For.	Forebrain/Midbrain/Hindbrain
												14.5805	CellTrek	For.	Forebrain/Midbrain/Hindbrain
												14.2723	CellTrek	Spi.	Spinal cord
												8.72591	CellTrek	For.	Forebrain/Midbrain/Hindbrain
												26.3248	CellTrek	For.	Forebrain/Midbrain/Hindbrain
												8.75131	CellTrek	For.	Forebrain/Midbrain/Hindbrain
												7.18441	CellTrek	For.	Forebrain/Midbrain/Hindbrain
												5.32501	CellTrek	For.	Forebrain/Midbrain/Hindbrain
												40.9543	CellTrek	Gut.	Gut tube
												47.1694	CellTrek	For.	Forebrain/Midbrain/Hindbrain
												70.4728	CellTrek	For.	Forebrain/Midbrain/Hindbrain
												24.839	CellTrek	For.	Forebrain/Midbrain/Hindbrain
												3.58379	CellTrek	For.	Forebrain/Midbrain/Hindbrain
												4.60341	CellTrek	For.	Forebrain/Midbrain/Hindbrain
												10.6865	CellTrek	For.	Forebrain/Midbrain/Hindbrain
												5.96384	CellTrek	For.	Forebrain/Midbrain/Hindbrain
												5.40808	CellTrek	For.	Forebrain/Midbrain/Hindbrain
												13.9532	CellTrek	For.	Forebrain/Midbrain/Hindbrain
												7.21315	CellTrek	For.	Forebrain/Midbrain/Hindbrain
												4.43562	CellTrek	Cra.	Cranial mesoderm
												3.91382	CellTrek	For.	Forebrain/Midbrain/Hindbrain
												8.74403	CellTrek	For.	Forebrain/Midbrain/Hindbrain
												12.763	CellTrek	For.	Forebrain/Midbrain/Hindbrain
												15.8152	CellTrek	For.	Forebrain/Midbrain/Hindbrain
												2.34324	CellTrek	For.	Forebrain/Midbrain/Hindbrain
												11.6851	CellTrek	For.	Forebrain/Midbrain/Hindbrain
												8.60271	CellTrek	For.	Forebrain/Midbrain/Hindbrain
												4.37232	CellTrek	For.	Forebrain/Midbrain/Hindbrain
												35.9788	CellTrek	Gut.	Gut tube
												66.8961	CellTrek	For.	Forebrain/Midbrain/Hindbrain
												68.0437	CellTrek	For.	Forebrain/Midbrain/Hindbrain
												115.136	CellTrek	For.	Forebrain/Midbrain/Hindbrain
												22.8506	CellTrek	For.	Forebrain/Midbrain/Hindbrain
												38.3298	CellTrek	For.	Forebrain/Midbrain/Hindbrain
												54.0255	CellTrek	For.	Forebrain/Midbrain/Hindbrain
												54.1477	CellTrek	For.	Forebrain/Midbrain/Hindbrain
												46.6018	CellTrek	For.	Forebrain/Midbrain/Hindbrain
												53.5696	CellTrek	Cra.	Cranial mesoderm
												84.9388	CellTrek	For.	Forebrain/Midbrain/Hindbrain
												12.587	CellTrek	For.	Forebrain/Midbrain/Hindbrain
												18.2475	CellTrek	Def.	Definitive endoderm
												18.0723	CellTrek	For.	Forebrain/Midbrain/Hindbrain
												25.2647	CellTrek	For.	Forebrain/Midbrain/Hindbrain
												8.57793	CellTrek	For.	Forebrain/Midbrain/Hindbrain
												7.91627	CellTrek	For.	Forebrain/Midbrain/Hindbrain
												7.59905	CellTrek	For.	Forebrain/Midbrain/Hindbrain
												20.5743	CellTrek	Cra.	Cranial mesoderm
												10.1745	CellTrek	For.	Forebrain/Midbrain/Hindbrain
												12.4756	CellTrek	For.	Forebrain/Midbrain/Hindbrain
												10.4075	CellTrek	For.	Forebrain/Midbrain/Hindbrain
												16.4625	CellTrek	For.	Forebrain/Midbrain/Hindbrain
												4.78684	CellTrek	For.	Forebrain/Midbrain/Hindbrain
												28.1139	CellTrek	For.	Forebrain/Midbrain/Hindbrain
												23.5414	CellTrek	For.	Forebrain/Midbrain/Hindbrain
												60.8156	CellTrek	For.	Forebrain/Midbrain/Hindbrain
												33.7587	CellTrek	For.	Forebrain/Midbrain/Hindbrain
												30.1649	CellTrek	Cra.	Cranial mesoderm
												10.1101	CellTrek	For.	Forebrain/Midbrain/Hindbrain
												11.1375	CellTrek	For.	Forebrain/Midbrain/Hindbrain
												7.41285	CellTrek	For.	Forebrain/Midbrain/Hindbrain
												4.55703	CellTrek	For.	Forebrain/Midbrain/Hindbrain
												3.65384	CellTrek	For.	Forebrain/Midbrain/Hindbrain
												7.66944	CellTrek	For.	Forebrain/Midbrain/Hindbrain
												0.860639	CellTrek	For.	Forebrain/Midbrain/Hindbrain
												11.6953	CellTrek	For.	Forebrain/Midbrain/Hindbrain
												10.065	CellTrek	For.	Forebrain/Midbrain/Hindbrain
												2.004	CellTrek	For.	Forebrain/Midbrain/Hindbrain
												7.97218	CellTrek	For.	Forebrain/Midbrain/Hindbrain
												21.5119	CellTrek	For.	Forebrain/Midbrain/Hindbrain
												3.50239	CellTrek	For.	Forebrain/Midbrain/Hindbrain
												71.9214	CellTrek	For.	Forebrain/Midbrain/Hindbrain
												140.964	CellTrek	For.	Forebrain/Midbrain/Hindbrain
												145.225	CellTrek	For.	Forebrain/Midbrain/Hindbrain
												142.262	CellTrek	For.	Forebrain/Midbrain/Hindbrain
												36.5578	CellTrek	For.	Forebrain/Midbrain/Hindbrain
												11.3592	CellTrek	For.	Forebrain/Midbrain/Hindbrain
												10.2892	CellTrek	Cra.	Cranial mesoderm
												27.3544	CellTrek	For.	Forebrain/Midbrain/Hindbrain
												11.5629	CellTrek	For.	Forebrain/Midbrain/Hindbrain
												6.1141	CellTrek	For.	Forebrain/Midbrain/Hindbrain
												9.83784	CellTrek	For.	Forebrain/Midbrain/Hindbrain
												15.3091	CellTrek	For.	Forebrain/Midbrain/Hindbrain
												11.6934	CellTrek	For.	Forebrain/Midbrain/Hindbrain
												3.13236	CellTrek	For.	Forebrain/Midbrain/Hindbrain
												52.2027	CellTrek	For.	Forebrain/Midbrain/Hindbrain
												9.72123	CellTrek	For.	Forebrain/Midbrain/Hindbrain
												9.20328	CellTrek	For.	Forebrain/Midbrain/Hindbrain
												19.6485	CellTrek	For.	Forebrain/Midbrain/Hindbrain
												25.2762	CellTrek	For.	Forebrain/Midbrain/Hindbrain
												34.3453	CellTrek	For.	Forebrain/Midbrain/Hindbrain
												9.77915	CellTrek	Cra.	Cranial mesoderm
												4.16693	CellTrek	Gut.	Gut tube
												12.7979	CellTrek	For.	Forebrain/Midbrain/Hindbrain
												50.4088	CellTrek	Cra.	Cranial mesoderm
												21.6994	CellTrek	Cra.	Cranial mesoderm
												3.23561	CellTrek	Cra.	Cranial mesoderm
												6.1325	CellTrek	Cra.	Cranial mesoderm
												7.88903	CellTrek	Gut.	Gut tube
												7.13149	CellTrek	Cra.	Cranial mesoderm
												1.04969	CellTrek	Cra.	Cranial mesoderm
												103.222	CellTrek	Neu.	Neural crest
												8.26698	CellTrek	Cra.	Cranial mesoderm
												136.2	CellTrek	Gut.	Gut tube
												3.86738	CellTrek	Cra.	Cranial mesoderm
												5.86685	CellTrek	Cra.	Cranial mesoderm
												103.686	CellTrek	Cra.	Cranial mesoderm
												8.59831	CellTrek	Cra.	Cranial mesoderm
												4.98697	CellTrek	Cra.	Cranial mesoderm
												2.23046	CellTrek	Cra.	Cranial mesoderm
												4.04805	CellTrek	Cra.	Cranial mesoderm
												13.905	CellTrek	Cra.	Cranial mesoderm
												14.7393	CellTrek	Cra.	Cranial mesoderm
												11.3659	CellTrek	Neu.	Neural crest
												19.3053	CellTrek	Cra.	Cranial mesoderm
												11.816	CellTrek	Cra.	Cranial mesoderm
												10.6318	CellTrek	Cra.	Cranial mesoderm
												14.9851	CellTrek	Cra.	Cranial mesoderm
												13.6243	CellTrek	Gut.	Gut tube
												13.2709	CellTrek	Gut.	Gut tube
												14.3978	CellTrek	Cra.	Cranial mesoderm
												12.452	CellTrek	Gut.	Gut tube
												21.3168	CellTrek	Cra.	Cranial mesoderm
												7.90223	CellTrek	Cra.	Cranial mesoderm
												0.555456	CellTrek	Cra.	Cranial mesoderm
												13.7103	CellTrek	Cra.	Cranial mesoderm
												5.56316	CellTrek	Cra.	Cranial mesoderm
												15.0297	CellTrek	Cra.	Cranial mesoderm
												27.5844	CellTrek	Cra.	Cranial mesoderm
												5.74235	CellTrek	Gut.	Gut tube
												8.5987	CellTrek	For.	Forebrain/Midbrain/Hindbrain
												28.5949	CellTrek	Cra.	Cranial mesoderm
												8.3297	CellTrek	For.	Forebrain/Midbrain/Hindbrain
												9.22065	CellTrek	For.	Forebrain/Midbrain/Hindbrain
												5.43343	CellTrek	Spi.	Spinal cord
												11.732	CellTrek	For.	Forebrain/Midbrain/Hindbrain
												5.79345	CellTrek	For.	Forebrain/Midbrain/Hindbrain
												23.597	CellTrek	For.	Forebrain/Midbrain/Hindbrain
												19.368	CellTrek	For.	Forebrain/Midbrain/Hindbrain
												19.693	CellTrek	For.	Forebrain/Midbrain/Hindbrain
												17.1337	CellTrek	For.	Forebrain/Midbrain/Hindbrain
												61.884	CellTrek	For.	Forebrain/Midbrain/Hindbrain
												13.5579	CellTrek	For.	Forebrain/Midbrain/Hindbrain
												19.3199	CellTrek	For.	Forebrain/Midbrain/Hindbrain
												12.6249	CellTrek	For.	Forebrain/Midbrain/Hindbrain
												14.0029	CellTrek	For.	Forebrain/Midbrain/Hindbrain
												18.5211	CellTrek	For.	Forebrain/Midbrain/Hindbrain
												16.6517	CellTrek	For.	Forebrain/Midbrain/Hindbrain
												14.3476	CellTrek	For.	Forebrain/Midbrain/Hindbrain
												8.155	CellTrek	For.	Forebrain/Midbrain/Hindbrain
												7.73319	CellTrek	For.	Forebrain/Midbrain/Hindbrain
												6.74679	CellTrek	For.	Forebrain/Midbrain/Hindbrain
												8.42491	CellTrek	For.	Forebrain/Midbrain/Hindbrain
												13.8063	CellTrek	For.	Forebrain/Midbrain/Hindbrain
												7.91911	CellTrek	For.	Forebrain/Midbrain/Hindbrain
												139.787	CellTrek	For.	Forebrain/Midbrain/Hindbrain
												142.927	CellTrek	For.	Forebrain/Midbrain/Hindbrain
												144.152	CellTrek	For.	Forebrain/Midbrain/Hindbrain
												140.112	CellTrek	For.	Forebrain/Midbrain/Hindbrain
												137.509	CellTrek	For.	Forebrain/Midbrain/Hindbrain
												137.965	CellTrek	For.	Forebrain/Midbrain/Hindbrain
												37.9726	CellTrek	For.	Forebrain/Midbrain/Hindbrain
												14.7416	CellTrek	For.	Forebrain/Midbrain/Hindbrain
												14.6344	CellTrek	For.	Forebrain/Midbrain/Hindbrain
												18.7819	CellTrek	For.	Forebrain/Midbrain/Hindbrain
												0.566065	CellTrek	For.	Forebrain/Midbrain/Hindbrain
												15.0376	CellTrek	For.	Forebrain/Midbrain/Hindbrain
												6.54038	CellTrek	For.	Forebrain/Midbrain/Hindbrain
												143.386	CellTrek	For.	Forebrain/Midbrain/Hindbrain
												133.28	CellTrek	For.	Forebrain/Midbrain/Hindbrain
												139.293	CellTrek	For.	Forebrain/Midbrain/Hindbrain
												140.013	CellTrek	For.	Forebrain/Midbrain/Hindbrain
												7.82919	CellTrek	For.	Forebrain/Midbrain/Hindbrain
												9.25154	CellTrek	For.	Forebrain/Midbrain/Hindbrain
												16.1737	CellTrek	For.	Forebrain/Midbrain/Hindbrain
												6.29552	CellTrek	For.	Forebrain/Midbrain/Hindbrain
												9.03031	CellTrek	For.	Forebrain/Midbrain/Hindbrain
												13.6542	CellTrek	For.	Forebrain/Midbrain/Hindbrain
												0.417862	CellTrek	For.	Forebrain/Midbrain/Hindbrain
												14.2095	CellTrek	For.	Forebrain/Midbrain/Hindbrain
												1.25507	CellTrek	For.	Forebrain/Midbrain/Hindbrain
												20.1006	CellTrek	For.	Forebrain/Midbrain/Hindbrain
												8.54949	CellTrek	For.	Forebrain/Midbrain/Hindbrain
												9.13176	CellTrek	For.	Forebrain/Midbrain/Hindbrain
												59.178	CellTrek	For.	Forebrain/Midbrain/Hindbrain
												36.2409	CellTrek	For.	Forebrain/Midbrain/Hindbrain
												4.47952	CellTrek	For.	Forebrain/Midbrain/Hindbrain
												11.367	CellTrek	For.	Forebrain/Midbrain/Hindbrain
												4.64306	CellTrek	For.	Forebrain/Midbrain/Hindbrain
												7.72509	CellTrek	For.	Forebrain/Midbrain/Hindbrain
												105.734	CellTrek	For.	Forebrain/Midbrain/Hindbrain
												127.303	CellTrek	For.	Forebrain/Midbrain/Hindbrain
												127.284	CellTrek	For.	Forebrain/Midbrain/Hindbrain
												121.703	CellTrek	For.	Forebrain/Midbrain/Hindbrain
												130.892	CellTrek	For.	Forebrain/Midbrain/Hindbrain
												13.5393	CellTrek	For.	Forebrain/Midbrain/Hindbrain
												19.7064	CellTrek	For.	Forebrain/Midbrain/Hindbrain
												8.39519	CellTrek	For.	Forebrain/Midbrain/Hindbrain
												17.8021	CellTrek	For.	Forebrain/Midbrain/Hindbrain
												14.9003	CellTrek	For.	Forebrain/Midbrain/Hindbrain
												126.11	CellTrek	For.	Forebrain/Midbrain/Hindbrain
												5.16706	CellTrek	For.	Forebrain/Midbrain/Hindbrain
												6.71937	CellTrek	For.	Forebrain/Midbrain/Hindbrain
												9.4143	CellTrek	For.	Forebrain/Midbrain/Hindbrain
												9.85669	CellTrek	For.	Forebrain/Midbrain/Hindbrain
												12.4064	CellTrek	For.	Forebrain/Midbrain/Hindbrain
												8.10614	CellTrek	For.	Forebrain/Midbrain/Hindbrain
												9.23735	CellTrek	For.	Forebrain/Midbrain/Hindbrain
												10.2675	CellTrek	For.	Forebrain/Midbrain/Hindbrain
												7.48819	CellTrek	For.	Forebrain/Midbrain/Hindbrain
												10.6243	CellTrek	For.	Forebrain/Midbrain/Hindbrain
												21.0806	CellTrek	For.	Forebrain/Midbrain/Hindbrain
												5.65887	CellTrek	For.	Forebrain/Midbrain/Hindbrain
												3.51288	CellTrek	For.	Forebrain/Midbrain/Hindbrain
												11.0016	CellTrek	For.	Forebrain/Midbrain/Hindbrain
												4.56043	CellTrek	For.	Forebrain/Midbrain/Hindbrain
												15.2875	CellTrek	For.	Forebrain/Midbrain/Hindbrain
												16.9895	CellTrek	For.	Forebrain/Midbrain/Hindbrain
												3.91337	CellTrek	For.	Forebrain/Midbrain/Hindbrain
												13.7906	CellTrek	For.	Forebrain/Midbrain/Hindbrain
												4.58953	CellTrek	For.	Forebrain/Midbrain/Hindbrain
												28.7561	CellTrek	For.	Forebrain/Midbrain/Hindbrain
												4.4065	CellTrek	For.	Forebrain/Midbrain/Hindbrain
												15.2678	CellTrek	For.	Forebrain/Midbrain/Hindbrain
												17.9756	CellTrek	For.	Forebrain/Midbrain/Hindbrain
												18.3259	CellTrek	For.	Forebrain/Midbrain/Hindbrain
												15.2007	CellTrek	For.	Forebrain/Midbrain/Hindbrain
												10.8734	CellTrek	For.	Forebrain/Midbrain/Hindbrain
												29.1448	CellTrek	For.	Forebrain/Midbrain/Hindbrain
												19.3523	CellTrek	For.	Forebrain/Midbrain/Hindbrain
												29.4884	CellTrek	For.	Forebrain/Midbrain/Hindbrain
												4.43132	CellTrek	For.	Forebrain/Midbrain/Hindbrain
												24.9718	CellTrek	For.	Forebrain/Midbrain/Hindbrain
												3.72639	CellTrek	For.	Forebrain/Midbrain/Hindbrain
												2.89423	CellTrek	For.	Forebrain/Midbrain/Hindbrain
												11.1983	CellTrek	For.	Forebrain/Midbrain/Hindbrain
												5.36486	CellTrek	For.	Forebrain/Midbrain/Hindbrain
												1.38125	CellTrek	For.	Forebrain/Midbrain/Hindbrain
												23.2825	CellTrek	For.	Forebrain/Midbrain/Hindbrain
												4.28262	CellTrek	For.	Forebrain/Midbrain/Hindbrain
												7.32835	CellTrek	For.	Forebrain/Midbrain/Hindbrain
												13.862	CellTrek	For.	Forebrain/Midbrain/Hindbrain
												11.7403	CellTrek	For.	Forebrain/Midbrain/Hindbrain
												10.7381	CellTrek	For.	Forebrain/Midbrain/Hindbrain
												22.7517	CellTrek	For.	Forebrain/Midbrain/Hindbrain
												33.9263	CellTrek	For.	Forebrain/Midbrain/Hindbrain
												33.8187	CellTrek	For.	Forebrain/Midbrain/Hindbrain
												2.78887	CellTrek	For.	Forebrain/Midbrain/Hindbrain
												2.48849	CellTrek	For.	Forebrain/Midbrain/Hindbrain
												28.0564	CellTrek	For.	Forebrain/Midbrain/Hindbrain
												24.4866	CellTrek	For.	Forebrain/Midbrain/Hindbrain
												2.98054	CellTrek	For.	Forebrain/Midbrain/Hindbrain
												8.06222	CellTrek	For.	Forebrain/Midbrain/Hindbrain
												15.2561	CellTrek	For.	Forebrain/Midbrain/Hindbrain
												10.8348	CellTrek	For.	Forebrain/Midbrain/Hindbrain
												0.932618	CellTrek	For.	Forebrain/Midbrain/Hindbrain
												23.4093	CellTrek	For.	Forebrain/Midbrain/Hindbrain
												48.2584	CellTrek	For.	Forebrain/Midbrain/Hindbrain
												40.9018	CellTrek	For.	Forebrain/Midbrain/Hindbrain
												3.03941	CellTrek	For.	Forebrain/Midbrain/Hindbrain
												13.8929	CellTrek	For.	Forebrain/Midbrain/Hindbrain
												7.09119	CellTrek	For.	Forebrain/Midbrain/Hindbrain
												6.84131	CellTrek	For.	Forebrain/Midbrain/Hindbrain
												15.7877	CellTrek	For.	Forebrain/Midbrain/Hindbrain
												4.35171	CellTrek	For.	Forebrain/Midbrain/Hindbrain
												22.6741	CellTrek	For.	Forebrain/Midbrain/Hindbrain
												23.8112	CellTrek	For.	Forebrain/Midbrain/Hindbrain
												12.5852	CellTrek	For.	Forebrain/Midbrain/Hindbrain
												20.9313	CellTrek	For.	Forebrain/Midbrain/Hindbrain
												41.5015	CellTrek	For.	Forebrain/Midbrain/Hindbrain
												73.3979	CellTrek	For.	Forebrain/Midbrain/Hindbrain
												67.4206	CellTrek	For.	Forebrain/Midbrain/Hindbrain
												79.3786	CellTrek	For.	Forebrain/Midbrain/Hindbrain
												8.37075	CellTrek	For.	Forebrain/Midbrain/Hindbrain
												3.5926	CellTrek	For.	Forebrain/Midbrain/Hindbrain
												11.316	CellTrek	For.	Forebrain/Midbrain/Hindbrain
												117.224	CellTrek	For.	Forebrain/Midbrain/Hindbrain
												126.588	CellTrek	For.	Forebrain/Midbrain/Hindbrain
												121.171	CellTrek	For.	Forebrain/Midbrain/Hindbrain
												5.7148	CellTrek	Cra.	Cranial mesoderm
												58.3643	CellTrek	For.	Forebrain/Midbrain/Hindbrain
												12.8631	CellTrek	For.	Forebrain/Midbrain/Hindbrain
												19.1286	CellTrek	For.	Forebrain/Midbrain/Hindbrain
												119.49	CellTrek	For.	Forebrain/Midbrain/Hindbrain
												17.2169	CellTrek	For.	Forebrain/Midbrain/Hindbrain
[truncated: 1,298 more rows]
