# Supplementary material for: STEM enables mapping of single-cell and spatial transcriptomics data with transfer learning
Source: Commun Biol. 2024 Jan 6;7:56. doi: 10.1038/s42003-023-05640-1 (PMC10771471; doi:10.1038/s42003-023-05640-1)
Supplement: Supplementary file 5 — Supplementary Data 2 [file 42003_2023_5640_MOESM5_ESM.xlsx]

## Sheet: Sheet1
Total MAE						PCC
values	Methods	celltype	fullname_celltype			Methods	celltype	values
4.54511	CellTrek	Lat.	Lateral plate mesoderm			CellTrek	Spinal cord	0.819553
8.33249	CellTrek	Lat.	Lateral plate mesoderm			scSpace	Spinal cord	0.648062
19.6964	CellTrek	Lat.	Lateral plate mesoderm			Seurat	Spinal cord	0.477991
3.46298	CellTrek	Lat.	Lateral plate mesoderm			Spaotsc	Spinal cord	0.824301
7.54376	CellTrek	Lat.	Lateral plate mesoderm			Tangram	Spinal cord	0.829082
12.3997	CellTrek	End.	Endothelium			STEM	Spinal cord	0.939016
9.39075	CellTrek	End.	Endothelium			CellTrek	Cardiomyocytes	0.931106
123.374	CellTrek	End.	Endothelium			scSpace	Cardiomyocytes	0.635099
2.69711	CellTrek	End.	Endothelium			Seurat	Cardiomyocytes	0.767415
3.17911	CellTrek	Lat.	Lateral plate mesoderm			Spaotsc	Cardiomyocytes	0.849454
20.8519	CellTrek	End.	Endothelium			Tangram	Cardiomyocytes	0.942405
6.57161	CellTrek	Lat.	Lateral plate mesoderm			STEM	Cardiomyocytes	0.965139
14.6612	CellTrek	End.	Endothelium			CellTrek	Lateral plate mesoderm	0.854498
9.00368	CellTrek	Lat.	Lateral plate mesoderm			scSpace	Lateral plate mesoderm	0.581158
103.503	CellTrek	End.	Endothelium			Seurat	Lateral plate mesoderm	0.682903
10.9812	CellTrek	End.	Endothelium			Spaotsc	Lateral plate mesoderm	0.816925
36.4635	CellTrek	End.	Endothelium			Tangram	Lateral plate mesoderm	0.92333
14.7845	CellTrek	End.	Endothelium			STEM	Lateral plate mesoderm	0.92231
116.998	CellTrek	End.	Endothelium			CellTrek	Endothelium	0.68156
17.6348	CellTrek	End.	Endothelium			scSpace	Endothelium	0.090704
19.9864	CellTrek	End.	Endothelium			Seurat	Endothelium	0.680994
10.1487	CellTrek	End.	Endothelium			Spaotsc	Endothelium	0.821541
52.9516	CellTrek	End.	Endothelium			Tangram	Endothelium	0.884968
1.42583	CellTrek	End.	Endothelium			STEM	Endothelium	0.832908
24.3727	CellTrek	End.	Endothelium			CellTrek	Surface ectoderm	0.717895
7.31938	CellTrek	End.	Endothelium			scSpace	Surface ectoderm	0.262833
4.01613	CellTrek	End.	Endothelium			Seurat	Surface ectoderm	0.439262
4.44296	CellTrek	End.	Endothelium			Spaotsc	Surface ectoderm	0.609401
4.00914	CellTrek	End.	Endothelium			Tangram	Surface ectoderm	0.941137
25.1378	CellTrek	Lat.	Lateral plate mesoderm			STEM	Surface ectoderm	0.851036
4.83289	CellTrek	End.	Endothelium
8.35001	CellTrek	Lat.	Lateral plate mesoderm
16.8549	CellTrek	End.	Endothelium
19.0949	CellTrek	Lat.	Lateral plate mesoderm
7.38257	CellTrek	End.	Endothelium
21.8082	CellTrek	Lat.	Lateral plate mesoderm
24.1338	CellTrek	Lat.	Lateral plate mesoderm
9.35572	CellTrek	End.	Endothelium
14.3139	CellTrek	Lat.	Lateral plate mesoderm
4.24684	CellTrek	Lat.	Lateral plate mesoderm
13.1343	CellTrek	Lat.	Lateral plate mesoderm
20.1471	CellTrek	End.	Endothelium
6.47874	CellTrek	Lat.	Lateral plate mesoderm
4.41841	CellTrek	Lat.	Lateral plate mesoderm
10.139	CellTrek	Lat.	Lateral plate mesoderm
48.3536	CellTrek	Lat.	Lateral plate mesoderm
2.63153	CellTrek	Lat.	Lateral plate mesoderm
21.2737	CellTrek	Lat.	Lateral plate mesoderm
6.29891	CellTrek	Lat.	Lateral plate mesoderm
22.0994	CellTrek	Lat.	Lateral plate mesoderm
10.7091	CellTrek	Lat.	Lateral plate mesoderm
9.36604	CellTrek	Lat.	Lateral plate mesoderm
3.28692	CellTrek	Lat.	Lateral plate mesoderm
13.6961	CellTrek	Lat.	Lateral plate mesoderm
5.04235	CellTrek	Lat.	Lateral plate mesoderm
85.7309	CellTrek	Lat.	Lateral plate mesoderm
3.89764	CellTrek	Lat.	Lateral plate mesoderm
4.22302	CellTrek	Lat.	Lateral plate mesoderm
8.2015	CellTrek	Lat.	Lateral plate mesoderm
30.721	CellTrek	Lat.	Lateral plate mesoderm
16.8188	CellTrek	End.	Endothelium
4.05045	CellTrek	Lat.	Lateral plate mesoderm
13.4074	CellTrek	Lat.	Lateral plate mesoderm
16.1955	CellTrek	Lat.	Lateral plate mesoderm
1.08054	CellTrek	Lat.	Lateral plate mesoderm
1.3669	CellTrek	Lat.	Lateral plate mesoderm
20.2047	CellTrek	Lat.	Lateral plate mesoderm
15.23	CellTrek	Lat.	Lateral plate mesoderm
21.6966	CellTrek	Lat.	Lateral plate mesoderm
34.6681	CellTrek	Lat.	Lateral plate mesoderm
17.8449	CellTrek	Lat.	Lateral plate mesoderm
3.8271	CellTrek	Lat.	Lateral plate mesoderm
16.1768	CellTrek	Lat.	Lateral plate mesoderm
2.22019	CellTrek	Lat.	Lateral plate mesoderm
3.8741	CellTrek	Lat.	Lateral plate mesoderm
4.72892	CellTrek	Lat.	Lateral plate mesoderm
8.40109	CellTrek	End.	Endothelium
18.3304	CellTrek	Lat.	Lateral plate mesoderm
7.15964	CellTrek	Lat.	Lateral plate mesoderm
17.975	CellTrek	Lat.	Lateral plate mesoderm
23.2559	CellTrek	Lat.	Lateral plate mesoderm
17.327	CellTrek	End.	Endothelium
3.17055	CellTrek	Lat.	Lateral plate mesoderm
16.7438	CellTrek	Lat.	Lateral plate mesoderm
4.73242	CellTrek	Lat.	Lateral plate mesoderm
6.74959	CellTrek	Lat.	Lateral plate mesoderm
2.65277	CellTrek	Lat.	Lateral plate mesoderm
2.90912	CellTrek	Lat.	Lateral plate mesoderm
10.3332	CellTrek	Lat.	Lateral plate mesoderm
0.528351	CellTrek	Lat.	Lateral plate mesoderm
8.20165	CellTrek	Lat.	Lateral plate mesoderm
2.64499	CellTrek	Lat.	Lateral plate mesoderm
19.8401	CellTrek	Lat.	Lateral plate mesoderm
1.75027	CellTrek	Lat.	Lateral plate mesoderm
4.24404	CellTrek	Lat.	Lateral plate mesoderm
22.1613	CellTrek	Lat.	Lateral plate mesoderm
9.50278	CellTrek	Lat.	Lateral plate mesoderm
7.98303	CellTrek	Lat.	Lateral plate mesoderm
5.29326	CellTrek	Lat.	Lateral plate mesoderm
6.59083	CellTrek	Lat.	Lateral plate mesoderm
145.517	CellTrek	End.	Endothelium
8.90609	CellTrek	Lat.	Lateral plate mesoderm
8.81924	CellTrek	Lat.	Lateral plate mesoderm
16.7169	CellTrek	Lat.	Lateral plate mesoderm
1.80163	CellTrek	Lat.	Lateral plate mesoderm
41.7361	CellTrek	Lat.	Lateral plate mesoderm
2.81627	CellTrek	Lat.	Lateral plate mesoderm
10.5454	CellTrek	End.	Endothelium
4.56455	CellTrek	Lat.	Lateral plate mesoderm
26.1918	CellTrek	Lat.	Lateral plate mesoderm
13.3801	CellTrek	Lat.	Lateral plate mesoderm
3.8927	CellTrek	Lat.	Lateral plate mesoderm
9.6875	CellTrek	Lat.	Lateral plate mesoderm
1.49386	CellTrek	Lat.	Lateral plate mesoderm
10.4182	CellTrek	End.	Endothelium
4.62508	CellTrek	Lat.	Lateral plate mesoderm
5.05422	CellTrek	Lat.	Lateral plate mesoderm
9.77149	CellTrek	Lat.	Lateral plate mesoderm
2.56003	CellTrek	Lat.	Lateral plate mesoderm
136.553	CellTrek	Lat.	Lateral plate mesoderm
11.2258	CellTrek	Lat.	Lateral plate mesoderm
50.4523	CellTrek	Lat.	Lateral plate mesoderm
54.6419	CellTrek	Lat.	Lateral plate mesoderm
3.14063	CellTrek	Lat.	Lateral plate mesoderm
3.3137	CellTrek	Lat.	Lateral plate mesoderm
4.34338	CellTrek	Lat.	Lateral plate mesoderm
2.52561	CellTrek	Lat.	Lateral plate mesoderm
10.1571	CellTrek	Lat.	Lateral plate mesoderm
9.34739	CellTrek	Lat.	Lateral plate mesoderm
13.5124	CellTrek	End.	Endothelium
20.6348	CellTrek	Lat.	Lateral plate mesoderm
11.639	CellTrek	Lat.	Lateral plate mesoderm
10.3697	CellTrek	Lat.	Lateral plate mesoderm
130.604	CellTrek	Lat.	Lateral plate mesoderm
19.424	CellTrek	Lat.	Lateral plate mesoderm
6.00643	CellTrek	Lat.	Lateral plate mesoderm
14.9499	CellTrek	Lat.	Lateral plate mesoderm
2.05417	CellTrek	Lat.	Lateral plate mesoderm
13.1507	CellTrek	Lat.	Lateral plate mesoderm
7.1835	CellTrek	Lat.	Lateral plate mesoderm
10.1725	CellTrek	Lat.	Lateral plate mesoderm
106.967	CellTrek	Lat.	Lateral plate mesoderm
8.09171	CellTrek	Lat.	Lateral plate mesoderm
11.1293	CellTrek	Lat.	Lateral plate mesoderm
6.33736	CellTrek	Lat.	Lateral plate mesoderm
12.8184	CellTrek	Lat.	Lateral plate mesoderm
3.45176	CellTrek	Lat.	Lateral plate mesoderm
7.77409	CellTrek	Lat.	Lateral plate mesoderm
58.0863	CellTrek	Lat.	Lateral plate mesoderm
55.3796	CellTrek	Lat.	Lateral plate mesoderm
3.08267	CellTrek	Lat.	Lateral plate mesoderm
14.1777	CellTrek	Lat.	Lateral plate mesoderm
23.1137	CellTrek	Lat.	Lateral plate mesoderm
2.65983	CellTrek	Lat.	Lateral plate mesoderm
16.1021	CellTrek	Lat.	Lateral plate mesoderm
15.4014	CellTrek	Lat.	Lateral plate mesoderm
13.9574	CellTrek	End.	Endothelium
19.6664	CellTrek	End.	Endothelium
14.2845	CellTrek	Lat.	Lateral plate mesoderm
4.8597	CellTrek	Lat.	Lateral plate mesoderm
5.78736	CellTrek	Lat.	Lateral plate mesoderm
24.5028	CellTrek	Lat.	Lateral plate mesoderm
41.218	CellTrek	End.	Endothelium
117.305	CellTrek	Lat.	Lateral plate mesoderm
128.082	CellTrek	Lat.	Lateral plate mesoderm
121.256	CellTrek	Lat.	Lateral plate mesoderm
25.9852	CellTrek	Lat.	Lateral plate mesoderm
2.9795	CellTrek	Lat.	Lateral plate mesoderm
14.6978	CellTrek	Lat.	Lateral plate mesoderm
11.0119	CellTrek	Lat.	Lateral plate mesoderm
1.97401	CellTrek	Lat.	Lateral plate mesoderm
8.50976	CellTrek	Lat.	Lateral plate mesoderm
4.91033	CellTrek	End.	Endothelium
6.40372	CellTrek	Lat.	Lateral plate mesoderm
69.9504	CellTrek	End.	Endothelium
4.6862	CellTrek	End.	Endothelium
11.2162	CellTrek	Sur.	Surface ectoderm
2.97269	CellTrek	End.	Endothelium
2.29317	CellTrek	End.	Endothelium
5.85983	CellTrek	Sur.	Surface ectoderm
4.34858	CellTrek	Sur.	Surface ectoderm
7.98964	CellTrek	Sur.	Surface ectoderm
31.737	CellTrek	Sur.	Surface ectoderm
24.7666	CellTrek	Lat.	Lateral plate mesoderm
4.23615	CellTrek	Lat.	Lateral plate mesoderm
5.44159	CellTrek	Lat.	Lateral plate mesoderm
20.1731	CellTrek	Sur.	Surface ectoderm
7.58704	CellTrek	Lat.	Lateral plate mesoderm
4.70975	CellTrek	Sur.	Surface ectoderm
4.42791	CellTrek	Sur.	Surface ectoderm
26.1942	CellTrek	Sur.	Surface ectoderm
61.919	CellTrek	Sur.	Surface ectoderm
7.85496	CellTrek	Lat.	Lateral plate mesoderm
9.73998	CellTrek	Lat.	Lateral plate mesoderm
12.3119	CellTrek	Sur.	Surface ectoderm
13.3499	CellTrek	Sur.	Surface ectoderm
2.67204	CellTrek	Lat.	Lateral plate mesoderm
5.60497	CellTrek	Sur.	Surface ectoderm
8.25803	CellTrek	Sur.	Surface ectoderm
2.3929	CellTrek	Lat.	Lateral plate mesoderm
1.54941	CellTrek	Sur.	Surface ectoderm
58.6292	CellTrek	Sur.	Surface ectoderm
134.549	CellTrek	Sur.	Surface ectoderm
84.1282	CellTrek	Lat.	Lateral plate mesoderm
62.4573	CellTrek	Sur.	Surface ectoderm
3.17842	CellTrek	Lat.	Lateral plate mesoderm
24.58	CellTrek	Sur.	Surface ectoderm
27.8755	CellTrek	Lat.	Lateral plate mesoderm
20.4629	CellTrek	Lat.	Lateral plate mesoderm
16.7175	CellTrek	Sur.	Surface ectoderm
20.3333	CellTrek	Lat.	Lateral plate mesoderm
5.83143	CellTrek	Sur.	Surface ectoderm
28.585	CellTrek	Lat.	Lateral plate mesoderm
3.94118	CellTrek	Lat.	Lateral plate mesoderm
29.1472	CellTrek	Sur.	Surface ectoderm
12.5502	CellTrek	Lat.	Lateral plate mesoderm
0.795208	CellTrek	Lat.	Lateral plate mesoderm
2.04671	CellTrek	Lat.	Lateral plate mesoderm
7.07402	CellTrek	Lat.	Lateral plate mesoderm
4.02545	CellTrek	Lat.	Lateral plate mesoderm
1.90018	CellTrek	Lat.	Lateral plate mesoderm
19.0271	CellTrek	Lat.	Lateral plate mesoderm
3.19891	CellTrek	Lat.	Lateral plate mesoderm
24.5396	CellTrek	Sur.	Surface ectoderm
22.4857	CellTrek	Lat.	Lateral plate mesoderm
7.88449	CellTrek	Lat.	Lateral plate mesoderm
10.996	CellTrek	Sur.	Surface ectoderm
4.95959	CellTrek	Lat.	Lateral plate mesoderm
2.80632	CellTrek	Lat.	Lateral plate mesoderm
71.6479	CellTrek	Sur.	Surface ectoderm
86.4598	CellTrek	End.	Endothelium
56.2826	CellTrek	Lat.	Lateral plate mesoderm
17.2341	CellTrek	Lat.	Lateral plate mesoderm
2.2619	CellTrek	Lat.	Lateral plate mesoderm
25.1369	CellTrek	Lat.	Lateral plate mesoderm
1.36719	CellTrek	Lat.	Lateral plate mesoderm
5.64454	CellTrek	Sur.	Surface ectoderm
14.2894	CellTrek	End.	Endothelium
15.2073	CellTrek	Lat.	Lateral plate mesoderm
8.21945	CellTrek	Lat.	Lateral plate mesoderm
22.7333	CellTrek	Lat.	Lateral plate mesoderm
16.0081	CellTrek	End.	Endothelium
4.90825	CellTrek	Lat.	Lateral plate mesoderm
15.6665	CellTrek	Sur.	Surface ectoderm
3.71293	CellTrek	Lat.	Lateral plate mesoderm
3.76939	CellTrek	Lat.	Lateral plate mesoderm
3.98376	CellTrek	Lat.	Lateral plate mesoderm
11.4044	CellTrek	Lat.	Lateral plate mesoderm
7.65779	CellTrek	Lat.	Lateral plate mesoderm
6.19291	CellTrek	Lat.	Lateral plate mesoderm
11.8663	CellTrek	Lat.	Lateral plate mesoderm
5.77785	CellTrek	End.	Endothelium
89.959	CellTrek	Sur.	Surface ectoderm
2.07765	CellTrek	Lat.	Lateral plate mesoderm
1.36704	CellTrek	Sur.	Surface ectoderm
8.84122	CellTrek	Lat.	Lateral plate mesoderm
4.67918	CellTrek	Lat.	Lateral plate mesoderm
8.57569	CellTrek	Lat.	Lateral plate mesoderm
6.15391	CellTrek	Lat.	Lateral plate mesoderm
7.14984	CellTrek	Lat.	Lateral plate mesoderm
13.8283	CellTrek	Lat.	Lateral plate mesoderm
8.0473	CellTrek	Lat.	Lateral plate mesoderm
17.2308	CellTrek	Sur.	Surface ectoderm
14.3965	CellTrek	Lat.	Lateral plate mesoderm
1.46697	CellTrek	Sur.	Surface ectoderm
2.51644	CellTrek	Lat.	Lateral plate mesoderm
13.0741	CellTrek	Lat.	Lateral plate mesoderm
13.8965	CellTrek	Lat.	Lateral plate mesoderm
9.06416	CellTrek	End.	Endothelium
82.8212	CellTrek	Lat.	Lateral plate mesoderm
77.5506	CellTrek	Lat.	Lateral plate mesoderm
25.7637	CellTrek	End.	Endothelium
62.8393	CellTrek	Lat.	Lateral plate mesoderm
58.759	CellTrek	Lat.	Lateral plate mesoderm
23.5746	CellTrek	Lat.	Lateral plate mesoderm
2.30541	CellTrek	Lat.	Lateral plate mesoderm
2.18885	CellTrek	Lat.	Lateral plate mesoderm
1.5549	CellTrek	Lat.	Lateral plate mesoderm
17.8051	CellTrek	End.	Endothelium
5.87202	CellTrek	End.	Endothelium
4.45203	CellTrek	Lat.	Lateral plate mesoderm
10.1919	CellTrek	Lat.	Lateral plate mesoderm
3.39502	CellTrek	Lat.	Lateral plate mesoderm
6.37043	CellTrek	Lat.	Lateral plate mesoderm
10.448	CellTrek	Lat.	Lateral plate mesoderm
24.5414	CellTrek	Lat.	Lateral plate mesoderm
26.8959	CellTrek	Lat.	Lateral plate mesoderm
29.012	CellTrek	Lat.	Lateral plate mesoderm
14.1081	CellTrek	End.	Endothelium
145.048	CellTrek	Spi.	Spinal cord
33.2849	CellTrek	Spi.	Spinal cord
15.1458	CellTrek	Spi.	Spinal cord
6.66212	CellTrek	Spi.	Spinal cord
7.61427	CellTrek	Spi.	Spinal cord
162.528	CellTrek	Spi.	Spinal cord
22.0943	CellTrek	Spi.	Spinal cord
76.9831	CellTrek	Spi.	Spinal cord
4.01396	CellTrek	Spi.	Spinal cord
2.37796	CellTrek	Spi.	Spinal cord
8.21069	CellTrek	Spi.	Spinal cord
24.264	CellTrek	Sur.	Surface ectoderm
18.2835	CellTrek	Sur.	Surface ectoderm
5.90654	CellTrek	Sur.	Surface ectoderm
30.5033	CellTrek	Sur.	Surface ectoderm
2.6215	CellTrek	End.	Endothelium
20.874	CellTrek	Sur.	Surface ectoderm
8.19838	CellTrek	End.	Endothelium
4.43824	CellTrek	Sur.	Surface ectoderm
17.5248	CellTrek	End.	Endothelium
13.178	CellTrek	End.	Endothelium
17.2466	CellTrek	End.	Endothelium
11.015	CellTrek	Sur.	Surface ectoderm
20.1932	CellTrek	End.	Endothelium
10.9475	CellTrek	Sur.	Surface ectoderm
9.4096	CellTrek	End.	Endothelium
78.8882	CellTrek	End.	Endothelium
13.1722	CellTrek	End.	Endothelium
14.2723	CellTrek	Spi.	Spinal cord
5.43343	CellTrek	Spi.	Spinal cord
17.4022	CellTrek	End.	Endothelium
6.26246	CellTrek	End.	Endothelium
59.0037	CellTrek	End.	Endothelium
36.0838	CellTrek	End.	Endothelium
6.49789	CellTrek	Sur.	Surface ectoderm
5.12537	CellTrek	Sur.	Surface ectoderm
47.4195	CellTrek	Sur.	Surface ectoderm
13.5184	CellTrek	Sur.	Surface ectoderm
11.0963	CellTrek	Sur.	Surface ectoderm
2.40737	CellTrek	End.	Endothelium
8.23332	CellTrek	Sur.	Surface ectoderm
18.0603	CellTrek	Sur.	Surface ectoderm
6.86029	CellTrek	Sur.	Surface ectoderm
4.70328	CellTrek	Sur.	Surface ectoderm
1.98655	CellTrek	Sur.	Surface ectoderm
5.77038	CellTrek	Sur.	Surface ectoderm
3.56825	CellTrek	Sur.	Surface ectoderm
34.0625	CellTrek	Sur.	Surface ectoderm
6.46548	CellTrek	End.	Endothelium
28.6331	CellTrek	Sur.	Surface ectoderm
25.2687	CellTrek	End.	Endothelium
2.02069	CellTrek	End.	Endothelium
7.46073	CellTrek	Sur.	Surface ectoderm
42.9792	CellTrek	Sur.	Surface ectoderm
116.004	CellTrek	End.	Endothelium
17.9123	CellTrek	Sur.	Surface ectoderm
115.712	CellTrek	Sur.	Surface ectoderm
39.2121	CellTrek	End.	Endothelium
14.3883	CellTrek	Sur.	Surface ectoderm
9.0821	CellTrek	Sur.	Surface ectoderm
26.8459	CellTrek	Sur.	Surface ectoderm
42.7549	CellTrek	Sur.	Surface ectoderm
104.135	CellTrek	Sur.	Surface ectoderm
62.9729	CellTrek	End.	Endothelium
93.0936	CellTrek	End.	Endothelium
78.8181	CellTrek	End.	Endothelium
4.14517	CellTrek	End.	Endothelium
7.46326	CellTrek	Sur.	Surface ectoderm
112.86	CellTrek	End.	Endothelium
58.0357	CellTrek	Sur.	Surface ectoderm
7.2611	CellTrek	End.	Endothelium
4.09657	CellTrek	Sur.	Surface ectoderm
6.2533	CellTrek	Sur.	Surface ectoderm
14.5447	CellTrek	Sur.	Surface ectoderm
4.84849	CellTrek	Sur.	Surface ectoderm
4.7564	CellTrek	Sur.	Surface ectoderm
13.0046	CellTrek	Sur.	Surface ectoderm
43.6387	CellTrek	Sur.	Surface ectoderm
1.24574	CellTrek	Sur.	Surface ectoderm
8.69324	CellTrek	Sur.	Surface ectoderm
0.345857	CellTrek	Sur.	Surface ectoderm
23.9359	CellTrek	Sur.	Surface ectoderm
21.9912	CellTrek	Sur.	Surface ectoderm
17.0541	CellTrek	Sur.	Surface ectoderm
28.2296	CellTrek	Sur.	Surface ectoderm
10.343	CellTrek	Spi.	Spinal cord
14.6046	CellTrek	Spi.	Spinal cord
34.5207	CellTrek	Spi.	Spinal cord
3.96985	CellTrek	Lat.	Lateral plate mesoderm
6.64257	CellTrek	Lat.	Lateral plate mesoderm
20.8234	CellTrek	Lat.	Lateral plate mesoderm
50.0283	CellTrek	End.	Endothelium
41.0387	CellTrek	Lat.	Lateral plate mesoderm
5.08774	CellTrek	End.	Endothelium
9.88985	CellTrek	Lat.	Lateral plate mesoderm
9.92676	CellTrek	Lat.	Lateral plate mesoderm
29.658	CellTrek	Lat.	Lateral plate mesoderm
16.5803	CellTrek	Lat.	Lateral plate mesoderm
68.0371	CellTrek	Lat.	Lateral plate mesoderm
4.59737	CellTrek	Lat.	Lateral plate mesoderm
5.54895	CellTrek	Lat.	Lateral plate mesoderm
3.11296	CellTrek	Lat.	Lateral plate mesoderm
5.01034	CellTrek	Lat.	Lateral plate mesoderm
4.36092	CellTrek	Sur.	Surface ectoderm
6.87577	CellTrek	Lat.	Lateral plate mesoderm
3.3076	CellTrek	Lat.	Lateral plate mesoderm
5.3162	CellTrek	Lat.	Lateral plate mesoderm
12.725	CellTrek	Lat.	Lateral plate mesoderm
9.16596	CellTrek	Lat.	Lateral plate mesoderm
5.71111	CellTrek	Lat.	Lateral plate mesoderm
16.0503	CellTrek	Lat.	Lateral plate mesoderm
7.32931	CellTrek	Lat.	Lateral plate mesoderm
7.00874	CellTrek	Lat.	Lateral plate mesoderm
6.78166	CellTrek	Lat.	Lateral plate mesoderm
9.39475	CellTrek	Lat.	Lateral plate mesoderm
5.68587	CellTrek	Lat.	Lateral plate mesoderm
5.75988	CellTrek	Lat.	Lateral plate mesoderm
3.1892	CellTrek	Lat.	Lateral plate mesoderm
2.32131	CellTrek	Lat.	Lateral plate mesoderm
17.8655	CellTrek	Lat.	Lateral plate mesoderm
6.88545	CellTrek	Lat.	Lateral plate mesoderm
13.7115	CellTrek	Lat.	Lateral plate mesoderm
11.7214	CellTrek	Lat.	Lateral plate mesoderm
9.43735	CellTrek	Lat.	Lateral plate mesoderm
5.40512	CellTrek	Lat.	Lateral plate mesoderm
8.01876	CellTrek	Lat.	Lateral plate mesoderm
12.7697	CellTrek	Sur.	Surface ectoderm
10.9437	CellTrek	Lat.	Lateral plate mesoderm
4.49491	CellTrek	Lat.	Lateral plate mesoderm
4.87707	CellTrek	Lat.	Lateral plate mesoderm
32.5372	CellTrek	Lat.	Lateral plate mesoderm
6.63773	CellTrek	Lat.	Lateral plate mesoderm
66.8691	CellTrek	Lat.	Lateral plate mesoderm
47.1943	CellTrek	Lat.	Lateral plate mesoderm
60.2522	CellTrek	Lat.	Lateral plate mesoderm
48.1817	CellTrek	Lat.	Lateral plate mesoderm
50.6002	CellTrek	Lat.	Lateral plate mesoderm
12.4627	CellTrek	Lat.	Lateral plate mesoderm
39.4478	CellTrek	Lat.	Lateral plate mesoderm
6.23359	CellTrek	Sur.	Surface ectoderm
22.2589	CellTrek	Lat.	Lateral plate mesoderm
13.7438	CellTrek	Lat.	Lateral plate mesoderm
25.4466	CellTrek	Lat.	Lateral plate mesoderm
1.70489	CellTrek	Lat.	Lateral plate mesoderm
47.2813	CellTrek	Lat.	Lateral plate mesoderm
14.8948	CellTrek	Sur.	Surface ectoderm
13.0883	CellTrek	Lat.	Lateral plate mesoderm
15.7049	CellTrek	Lat.	Lateral plate mesoderm
6.45403	CellTrek	Lat.	Lateral plate mesoderm
14.6018	CellTrek	Sur.	Surface ectoderm
3.09901	CellTrek	Lat.	Lateral plate mesoderm
127.87	CellTrek	Lat.	Lateral plate mesoderm
33.6779	CellTrek	Lat.	Lateral plate mesoderm
130.881	CellTrek	End.	Endothelium
5.60987	CellTrek	Sur.	Surface ectoderm
2.46876	CellTrek	Sur.	Surface ectoderm
127.706	CellTrek	Lat.	Lateral plate mesoderm
17.0955	CellTrek	Lat.	Lateral plate mesoderm
16.584	CellTrek	Lat.	Lateral plate mesoderm
22.1615	CellTrek	Lat.	Lateral plate mesoderm
23.5334	CellTrek	End.	Endothelium
21.0283	CellTrek	Lat.	Lateral plate mesoderm
44.8133	CellTrek	Lat.	Lateral plate mesoderm
17.3077	CellTrek	Sur.	Surface ectoderm
23.9863	CellTrek	Lat.	Lateral plate mesoderm
33.88	CellTrek	Lat.	Lateral plate mesoderm
13.1535	CellTrek	Lat.	Lateral plate mesoderm
7.72128	CellTrek	Lat.	Lateral plate mesoderm
3.12534	CellTrek	End.	Endothelium
22.9854	CellTrek	Spi.	Spinal cord
21.0574	CellTrek	Sur.	Surface ectoderm
46.3791	CellTrek	Lat.	Lateral plate mesoderm
6.2331	CellTrek	Lat.	Lateral plate mesoderm
14.5172	CellTrek	Lat.	Lateral plate mesoderm
9.05367	CellTrek	End.	Endothelium
12.2565	CellTrek	Lat.	Lateral plate mesoderm
8.14527	CellTrek	Lat.	Lateral plate mesoderm
9.48731	CellTrek	Lat.	Lateral plate mesoderm
4.45284	CellTrek	Sur.	Surface ectoderm
5.57502	CellTrek	Lat.	Lateral plate mesoderm
25.698	CellTrek	Lat.	Lateral plate mesoderm
17.4348	CellTrek	Lat.	Lateral plate mesoderm
7.33701	CellTrek	Lat.	Lateral plate mesoderm
38.1554	CellTrek	Lat.	Lateral plate mesoderm
1.78257	CellTrek	Lat.	Lateral plate mesoderm
16.6618	CellTrek	Lat.	Lateral plate mesoderm
8.76094	CellTrek	End.	Endothelium
18.0349	CellTrek	End.	Endothelium
10.5859	CellTrek	Lat.	Lateral plate mesoderm
19.8123	CellTrek	End.	Endothelium
4.57797	CellTrek	Lat.	Lateral plate mesoderm
32.3055	CellTrek	End.	Endothelium
63.7023	CellTrek	End.	Endothelium
103.085	CellTrek	Lat.	Lateral plate mesoderm
11.4999	CellTrek	Sur.	Surface ectoderm
15.4738	CellTrek	End.	Endothelium
40.7185	CellTrek	End.	Endothelium
29.2231	CellTrek	End.	Endothelium
2.62208	CellTrek	Lat.	Lateral plate mesoderm
11.0597	CellTrek	Lat.	Lateral plate mesoderm
16.3128	CellTrek	End.	Endothelium
3.70418	CellTrek	End.	Endothelium
1.98015	CellTrek	Lat.	Lateral plate mesoderm
29.3366	CellTrek	Lat.	Lateral plate mesoderm
16.8354	CellTrek	Lat.	Lateral plate mesoderm
28.119	CellTrek	End.	Endothelium
5.67391	CellTrek	End.	Endothelium
10.7951	CellTrek	Lat.	Lateral plate mesoderm
4.69564	CellTrek	Lat.	Lateral plate mesoderm
18.0562	CellTrek	Lat.	Lateral plate mesoderm
17.3594	CellTrek	End.	Endothelium
26.0873	CellTrek	Lat.	Lateral plate mesoderm
5.08852	CellTrek	End.	Endothelium
102.216	CellTrek	End.	Endothelium
84.5425	CellTrek	Lat.	Lateral plate mesoderm
37.9212	CellTrek	End.	Endothelium
19.8505	CellTrek	End.	Endothelium
40.3804	CellTrek	End.	Endothelium
5.59218	CellTrek	Sur.	Surface ectoderm
106.112	CellTrek	End.	Endothelium
80.1062	CellTrek	Lat.	Lateral plate mesoderm
45.7628	CellTrek	Sur.	Surface ectoderm
9.37644	CellTrek	End.	Endothelium
11.0315	CellTrek	Sur.	Surface ectoderm
11.0358	CellTrek	Sur.	Surface ectoderm
18.2224	CellTrek	Sur.	Surface ectoderm
5.07372	CellTrek	Sur.	Surface ectoderm
3.82695	CellTrek	Sur.	Surface ectoderm
7.54697	CellTrek	Sur.	Surface ectoderm
5.89339	CellTrek	Spi.	Spinal cord
2.44186	CellTrek	Sur.	Surface ectoderm
29.0561	CellTrek	Sur.	Surface ectoderm
28.0375	CellTrek	Sur.	Surface ectoderm
14.587	CellTrek	Sur.	Surface ectoderm
22.3116	CellTrek	Sur.	Surface ectoderm
25.2673	CellTrek	Sur.	Surface ectoderm
23.8804	CellTrek	End.	Endothelium
3.77915	CellTrek	Sur.	Surface ectoderm
23.834	CellTrek	Lat.	Lateral plate mesoderm
11.5064	CellTrek	Lat.	Lateral plate mesoderm
36.9862	CellTrek	Lat.	Lateral plate mesoderm
34.0115	CellTrek	Lat.	Lateral plate mesoderm
21.8043	CellTrek	Lat.	Lateral plate mesoderm
34.747	CellTrek	Lat.	Lateral plate mesoderm
45.024	CellTrek	Lat.	Lateral plate mesoderm
37.1355	CellTrek	Sur.	Surface ectoderm
40.1485	CellTrek	Lat.	Lateral plate mesoderm
19.6597	CellTrek	Spi.	Spinal cord
21.0478	CellTrek	Sur.	Surface ectoderm
12.3892	CellTrek	Spi.	Spinal cord
12.0029	CellTrek	Lat.	Lateral plate mesoderm
3.28038	CellTrek	Lat.	Lateral plate mesoderm
7.03883	CellTrek	Lat.	Lateral plate mesoderm
15.9571	CellTrek	Sur.	Surface ectoderm
6.93901	CellTrek	Sur.	Surface ectoderm
7.98932	CellTrek	Sur.	Surface ectoderm
119.244	CellTrek	Sur.	Surface ectoderm
37.5787	CellTrek	Sur.	Surface ectoderm
18.6892	CellTrek	Lat.	Lateral plate mesoderm
25.8331	CellTrek	End.	Endothelium
5.95957	CellTrek	Lat.	Lateral plate mesoderm
0.18504	CellTrek	Lat.	Lateral plate mesoderm
129.046	CellTrek	End.	Endothelium
17.1442	CellTrek	Lat.	Lateral plate mesoderm
24.9078	CellTrek	End.	Endothelium
51.595	CellTrek	Lat.	Lateral plate mesoderm
45.782	CellTrek	Lat.	Lateral plate mesoderm
136.071	CellTrek	Lat.	Lateral plate mesoderm
131.826	CellTrek	End.	Endothelium
34.3148	CellTrek	End.	Endothelium
43.9574	CellTrek	End.	Endothelium
14.1168	CellTrek	Lat.	Lateral plate mesoderm
50.5873	CellTrek	End.	Endothelium
5.66775	CellTrek	Lat.	Lateral plate mesoderm
4.94939	CellTrek	Lat.	Lateral plate mesoderm
12.0332	CellTrek	Lat.	Lateral plate mesoderm
6.75465	CellTrek	End.	Endothelium
7.74592	CellTrek	End.	Endothelium
36.1075	CellTrek	Lat.	Lateral plate mesoderm
9.97829	CellTrek	Spi.	Spinal cord
27.6388	CellTrek	Spi.	Spinal cord
9.1248	CellTrek	End.	Endothelium
22.4053	CellTrek	End.	Endothelium
30.0094	CellTrek	Spi.	Spinal cord
56.0231	CellTrek	Spi.	Spinal cord
11.6414	CellTrek	End.	Endothelium
14.0949	CellTrek	Spi.	Spinal cord
64.9148	CellTrek	Spi.	Spinal cord
65.341	CellTrek	Spi.	Spinal cord
36.0056	CellTrek	Spi.	Spinal cord
5.38931	CellTrek	End.	Endothelium
35.526	CellTrek	Spi.	Spinal cord
31.9963	CellTrek	Spi.	Spinal cord
9.83418	CellTrek	Spi.	Spinal cord
10.9012	CellTrek	End.	Endothelium
4.71291	CellTrek	Spi.	Spinal cord
57.4492	CellTrek	Spi.	Spinal cord
19.397	CellTrek	End.	Endothelium
15.8707	CellTrek	Spi.	Spinal cord
6.42257	CellTrek	Spi.	Spinal cord
13.9653	CellTrek	Spi.	Spinal cord
31.0418	CellTrek	End.	Endothelium
16.1212	CellTrek	End.	Endothelium
3.36733	CellTrek	Spi.	Spinal cord
0.679745	CellTrek	Spi.	Spinal cord
2.7705	CellTrek	End.	Endothelium
3.10474	CellTrek	End.	Endothelium
4.814	CellTrek	End.	Endothelium
1.81499	CellTrek	End.	Endothelium
3.08309	CellTrek	End.	Endothelium
6.9748	CellTrek	End.	Endothelium
14.4457	CellTrek	End.	Endothelium
4.85539	CellTrek	End.	Endothelium
19.5461	CellTrek	End.	Endothelium
39.1191	CellTrek	Sur.	Surface ectoderm
2.53392	CellTrek	Sur.	Surface ectoderm
131.912	CellTrek	Sur.	Surface ectoderm
25.3219	CellTrek	End.	Endothelium
18.9828	CellTrek	Sur.	Surface ectoderm
55.5555	CellTrek	End.	Endothelium
38.7059	CellTrek	Sur.	Surface ectoderm
28.5272	CellTrek	End.	Endothelium
89.76	CellTrek	Sur.	Surface ectoderm
61.1027	CellTrek	Sur.	Surface ectoderm
4.21204	CellTrek	Sur.	Surface ectoderm
10.2748	CellTrek	Sur.	Surface ectoderm
20.9795	CellTrek	Sur.	Surface ectoderm
4.70861	CellTrek	Sur.	Surface ectoderm
92.6465	CellTrek	Sur.	Surface ectoderm
33.3186	CellTrek	Sur.	Surface ectoderm
6.2974	CellTrek	Sur.	Surface ectoderm
60.6349	CellTrek	Sur.	Surface ectoderm
63.5346	CellTrek	Sur.	Surface ectoderm
1.69465	CellTrek	Sur.	Surface ectoderm
8.24667	CellTrek	Sur.	Surface ectoderm
11.4002	CellTrek	Sur.	Surface ectoderm
3.42708	CellTrek	Sur.	Surface ectoderm
3.37141	CellTrek	Sur.	Surface ectoderm
1.1719	CellTrek	Spi.	Spinal cord
118.937	CellTrek	Spi.	Spinal cord
50.4761	CellTrek	Sur.	Surface ectoderm
39.8933	CellTrek	Sur.	Surface ectoderm
118.588	CellTrek	Sur.	Surface ectoderm
107.773	CellTrek	Sur.	Surface ectoderm
25.2688	CellTrek	Sur.	Surface ectoderm
49.2707	CellTrek	Sur.	Surface ectoderm
5.74451	CellTrek	Sur.	Surface ectoderm
6.0942	CellTrek	Sur.	Surface ectoderm
25.4847	CellTrek	Sur.	Surface ectoderm
10.251	CellTrek	Sur.	Surface ectoderm
11.9938	CellTrek	Sur.	Surface ectoderm
0.942189	CellTrek	Sur.	Surface ectoderm
3.96648	CellTrek	Lat.	Lateral plate mesoderm
12.899	CellTrek	Sur.	Surface ectoderm
14.6217	CellTrek	Sur.	Surface ectoderm
5.91149	CellTrek	Sur.	Surface ectoderm
29.9214	CellTrek	Sur.	Surface ectoderm
27.8886	CellTrek	Lat.	Lateral plate mesoderm
13.6099	CellTrek	Sur.	Surface ectoderm
15.275	CellTrek	Sur.	Surface ectoderm
13.4918	CellTrek	Sur.	Surface ectoderm
3.15113	CellTrek	Sur.	Surface ectoderm
17.9671	CellTrek	Sur.	Surface ectoderm
24.3627	CellTrek	Sur.	Surface ectoderm
19.9169	CellTrek	Sur.	Surface ectoderm
4.05194	CellTrek	Sur.	Surface ectoderm
43.2208	CellTrek	Sur.	Surface ectoderm
6.25257	CellTrek	Sur.	Surface ectoderm
25.3513	CellTrek	Sur.	Surface ectoderm
0.663437	CellTrek	Sur.	Surface ectoderm
7.57832	CellTrek	End.	Endothelium
6.88917	CellTrek	Sur.	Surface ectoderm
17.1546	CellTrek	Lat.	Lateral plate mesoderm
4.91235	CellTrek	Sur.	Surface ectoderm
5.58808	CellTrek	End.	Endothelium
22.2123	CellTrek	Lat.	Lateral plate mesoderm
15.0255	CellTrek	End.	Endothelium
11.3886	CellTrek	End.	Endothelium
7.20455	CellTrek	End.	Endothelium
8.03962	CellTrek	End.	Endothelium
26.4345	CellTrek	End.	Endothelium
6.53615	CellTrek	Lat.	Lateral plate mesoderm
13.2287	CellTrek	Lat.	Lateral plate mesoderm
20.9748	CellTrek	End.	Endothelium
31.0059	CellTrek	End.	Endothelium
27.7718	CellTrek	Lat.	Lateral plate mesoderm
8.45846	CellTrek	Lat.	Lateral plate mesoderm
2.43005	CellTrek	Lat.	Lateral plate mesoderm
10.3544	CellTrek	Lat.	Lateral plate mesoderm
12.49	CellTrek	Lat.	Lateral plate mesoderm
13.9759	CellTrek	End.	Endothelium
16.572	CellTrek	End.	Endothelium
11.9575	CellTrek	Lat.	Lateral plate mesoderm
21.5006	CellTrek	End.	Endothelium
10.7224	CellTrek	Lat.	Lateral plate mesoderm
20.0428	CellTrek	Lat.	Lateral plate mesoderm
30.079	CellTrek	End.	Endothelium
4.2085	CellTrek	Lat.	Lateral plate mesoderm
6.86564	CellTrek	Lat.	Lateral plate mesoderm
3.89213	CellTrek	Lat.	Lateral plate mesoderm
15.9057	CellTrek	Lat.	Lateral plate mesoderm
2.70858	CellTrek	Lat.	Lateral plate mesoderm
5.46811	CellTrek	Lat.	Lateral plate mesoderm
26.1233	CellTrek	Lat.	Lateral plate mesoderm
5.74462	CellTrek	Lat.	Lateral plate mesoderm
3.21029	CellTrek	Lat.	Lateral plate mesoderm
7.01944	CellTrek	Lat.	Lateral plate mesoderm
15.7136	CellTrek	Lat.	Lateral plate mesoderm
6.20978	CellTrek	Lat.	Lateral plate mesoderm
30.1727	CellTrek	Lat.	Lateral plate mesoderm
18.0198	CellTrek	Lat.	Lateral plate mesoderm
18.9934	CellTrek	Lat.	Lateral plate mesoderm
25.9073	CellTrek	Lat.	Lateral plate mesoderm
59.4914	CellTrek	Lat.	Lateral plate mesoderm
18.1828	CellTrek	Lat.	Lateral plate mesoderm
1.58137	CellTrek	Lat.	Lateral plate mesoderm
33.752	CellTrek	Lat.	Lateral plate mesoderm
14.4686	CellTrek	Lat.	Lateral plate mesoderm
31.4403	CellTrek	Lat.	Lateral plate mesoderm
71.4944	CellTrek	Lat.	Lateral plate mesoderm
6.97542	CellTrek	Lat.	Lateral plate mesoderm
9.85483	CellTrek	Lat.	Lateral plate mesoderm
9.7737	CellTrek	Lat.	Lateral plate mesoderm
4.01462	CellTrek	Lat.	Lateral plate mesoderm
18.4185	CellTrek	Lat.	Lateral plate mesoderm
14.5318	CellTrek	Lat.	Lateral plate mesoderm
1.10556	CellTrek	Lat.	Lateral plate mesoderm
15.8438	CellTrek	Lat.	Lateral plate mesoderm
7.45588	CellTrek	Lat.	Lateral plate mesoderm
4.3552	CellTrek	Lat.	Lateral plate mesoderm
6.87546	CellTrek	Lat.	Lateral plate mesoderm
10.1773	CellTrek	Lat.	Lateral plate mesoderm
29.8014	CellTrek	Lat.	Lateral plate mesoderm
29.1704	CellTrek	Lat.	Lateral plate mesoderm
4.29933	CellTrek	Lat.	Lateral plate mesoderm
0.850915	CellTrek	Lat.	Lateral plate mesoderm
48.7291	CellTrek	Lat.	Lateral plate mesoderm
13.1119	CellTrek	Lat.	Lateral plate mesoderm
8.06933	CellTrek	Lat.	Lateral plate mesoderm
4.59324	CellTrek	Lat.	Lateral plate mesoderm
5.95475	CellTrek	Lat.	Lateral plate mesoderm
62.4978	CellTrek	Lat.	Lateral plate mesoderm
11.633	CellTrek	Lat.	Lateral plate mesoderm
20.8533	CellTrek	Lat.	Lateral plate mesoderm
54.4196	CellTrek	Lat.	Lateral plate mesoderm
11.0214	CellTrek	Lat.	Lateral plate mesoderm
5.54897	CellTrek	Lat.	Lateral plate mesoderm
20.4188	CellTrek	Lat.	Lateral plate mesoderm
7.73403	CellTrek	Lat.	Lateral plate mesoderm
2.19673	CellTrek	Lat.	Lateral plate mesoderm
47.4707	CellTrek	Lat.	Lateral plate mesoderm
80.8739	CellTrek	Lat.	Lateral plate mesoderm
29.7002	CellTrek	End.	Endothelium
4.86158	CellTrek	Lat.	Lateral plate mesoderm
3.77881	CellTrek	Lat.	Lateral plate mesoderm
25.6263	CellTrek	Lat.	Lateral plate mesoderm
25.1087	CellTrek	Lat.	Lateral plate mesoderm
3.91786	CellTrek	Sur.	Surface ectoderm
6.0178	CellTrek	Lat.	Lateral plate mesoderm
25.068	CellTrek	Lat.	Lateral plate mesoderm
14.9075	CellTrek	Lat.	Lateral plate mesoderm
10.1439	CellTrek	Lat.	Lateral plate mesoderm
3.92357	CellTrek	Lat.	Lateral plate mesoderm
61.0915	CellTrek	Lat.	Lateral plate mesoderm
57.0068	CellTrek	Lat.	Lateral plate mesoderm
5.67585	CellTrek	Lat.	Lateral plate mesoderm
32.0317	CellTrek	Lat.	Lateral plate mesoderm
16.286	CellTrek	Lat.	Lateral plate mesoderm
18.1208	CellTrek	Lat.	Lateral plate mesoderm
5.04001	CellTrek	Lat.	Lateral plate mesoderm
2.35309	CellTrek	Lat.	Lateral plate mesoderm
47.3223	CellTrek	Lat.	Lateral plate mesoderm
3.17755	CellTrek	Lat.	Lateral plate mesoderm
40.7633	CellTrek	Lat.	Lateral plate mesoderm
40.8172	CellTrek	Lat.	Lateral plate mesoderm
58.5949	CellTrek	Lat.	Lateral plate mesoderm
62.0431	CellTrek	Lat.	Lateral plate mesoderm
23.691	CellTrek	Lat.	Lateral plate mesoderm
38.9669	CellTrek	Lat.	Lateral plate mesoderm
	CellTrek	Lat.	Lateral plate mesoderm
	CellTrek	Lat.	Lateral plate mesoderm
	CellTrek	Lat.	Lateral plate mesoderm
	CellTrek	Lat.	Lateral plate mesoderm
	CellTrek	Lat.	Lateral plate mesoderm
	CellTrek	Lat.	Lateral plate mesoderm
	CellTrek	Lat.	Lateral plate mesoderm
	CellTrek	Lat.	Lateral plate mesoderm
	CellTrek	Lat.	Lateral plate mesoderm
	CellTrek	Lat.	Lateral plate mesoderm
	CellTrek	Lat.	Lateral plate mesoderm
	CellTrek	Lat.	Lateral plate mesoderm
	CellTrek	Lat.	Lateral plate mesoderm
	CellTrek	Lat.	Lateral plate mesoderm
	CellTrek	Lat.	Lateral plate mesoderm
	CellTrek	Lat.	Lateral plate mesoderm
	CellTrek	Lat.	Lateral plate mesoderm
	CellTrek	Lat.	Lateral plate mesoderm
	CellTrek	Lat.	Lateral plate mesoderm
	CellTrek	Lat.	Lateral plate mesoderm
	CellTrek	Lat.	Lateral plate mesoderm
	CellTrek	End.	Endothelium
	CellTrek	Lat.	Lateral plate mesoderm
	CellTrek	Lat.	Lateral plate mesoderm
	CellTrek	Lat.	Lateral plate mesoderm
	CellTrek	Lat.	Lateral plate mesoderm
	CellTrek	Lat.	Lateral plate mesoderm
	CellTrek	Lat.	Lateral plate mesoderm
	CellTrek	Lat.	Lateral plate mesoderm
	CellTrek	Lat.	Lateral plate mesoderm
	CellTrek	End.	Endothelium
	CellTrek	Lat.	Lateral plate mesoderm
	CellTrek	End.	Endothelium
	CellTrek	End.	Endothelium
	CellTrek	End.	Endothelium
	CellTrek	End.	Endothelium
	CellTrek	End.	Endothelium
	CellTrek	Lat.	Lateral plate mesoderm
	CellTrek	End.	Endothelium
	CellTrek	End.	Endothelium
	CellTrek	Lat.	Lateral plate mesoderm
	CellTrek	End.	Endothelium
	CellTrek	End.	Endothelium
	CellTrek	End.	Endothelium
	CellTrek	End.	Endothelium
	CellTrek	End.	Endothelium
	CellTrek	End.	Endothelium
	CellTrek	End.	Endothelium
	CellTrek	End.	Endothelium
	CellTrek	End.	Endothelium
	CellTrek	End.	Endothelium
	CellTrek	Sur.	Surface ectoderm
	CellTrek	Sur.	Surface ectoderm
	CellTrek	End.	Endothelium
	CellTrek	Sur.	Surface ectoderm
	CellTrek	Sur.	Surface ectoderm
	CellTrek	Sur.	Surface ectoderm
	CellTrek	Sur.	Surface ectoderm
	CellTrek	Sur.	Surface ectoderm
	CellTrek	Sur.	Surface ectoderm
	CellTrek	Sur.	Surface ectoderm
	CellTrek	Sur.	Surface ectoderm
	CellTrek	Sur.	Surface ectoderm
	CellTrek	Sur.	Surface ectoderm
	CellTrek	Sur.	Surface ectoderm
	CellTrek	Sur.	Surface ectoderm
	CellTrek	Sur.	Surface ectoderm
	CellTrek	Sur.	Surface ectoderm
	CellTrek	Sur.	Surface ectoderm
	CellTrek	Sur.	Surface ectoderm
	CellTrek	Sur.	Surface ectoderm
	CellTrek	Sur.	Surface ectoderm
	CellTrek	Sur.	Surface ectoderm
	CellTrek	Sur.	Surface ectoderm
	CellTrek	Sur.	Surface ectoderm
	CellTrek	Sur.	Surface ectoderm
	CellTrek	Sur.	Surface ectoderm
	CellTrek	Sur.	Surface ectoderm
	CellTrek	Sur.	Surface ectoderm
	CellTrek	Sur.	Surface ectoderm
	CellTrek	Sur.	Surface ectoderm
	CellTrek	Sur.	Surface ectoderm
	CellTrek	Sur.	Surface ectoderm
	CellTrek	Sur.	Surface ectoderm
	CellTrek	End.	Endothelium
	CellTrek	Sur.	Surface ectoderm
	CellTrek	Sur.	Surface ectoderm
	CellTrek	Sur.	Surface ectoderm
	CellTrek	Sur.	Surface ectoderm
	CellTrek	End.	Endothelium
	CellTrek	Sur.	Surface ectoderm
	CellTrek	Sur.	Surface ectoderm
	CellTrek	End.	Endothelium
	CellTrek	End.	Endothelium
	CellTrek	End.	Endothelium
	CellTrek	Sur.	Surface ectoderm
	CellTrek	Sur.	Surface ectoderm
	CellTrek	Sur.	Surface ectoderm
	CellTrek	Sur.	Surface ectoderm
	CellTrek	Sur.	Surface ectoderm
	CellTrek	End.	Endothelium
	CellTrek	Sur.	Surface ectoderm
	CellTrek	Sur.	Surface ectoderm
	CellTrek	Sur.	Surface ectoderm
	CellTrek	Sur.	Surface ectoderm
	CellTrek	Sur.	Surface ectoderm
	CellTrek	End.	Endothelium
	CellTrek	Sur.	Surface ectoderm
	CellTrek	Sur.	Surface ectoderm
	CellTrek	End.	Endothelium
	CellTrek	Sur.	Surface ectoderm
	CellTrek	Sur.	Surface ectoderm
	CellTrek	Sur.	Surface ectoderm
	CellTrek	End.	Endothelium
	CellTrek	Sur.	Surface ectoderm
	CellTrek	Sur.	Surface ectoderm
	CellTrek	Sur.	Surface ectoderm
	CellTrek	Sur.	Surface ectoderm
	CellTrek	Sur.	Surface ectoderm
	CellTrek	Sur.	Surface ectoderm
	CellTrek	Sur.	Surface ectoderm
	CellTrek	End.	Endothelium
	CellTrek	End.	Endothelium
	CellTrek	End.	Endothelium
	CellTrek	Sur.	Surface ectoderm
	CellTrek	Sur.	Surface ectoderm
	CellTrek	End.	Endothelium
	CellTrek	Sur.	Surface ectoderm
	CellTrek	Sur.	Surface ectoderm
	CellTrek	End.	Endothelium
	CellTrek	Sur.	Surface ectoderm
	CellTrek	Sur.	Surface ectoderm
	CellTrek	Sur.	Surface ectoderm
	CellTrek	Sur.	Surface ectoderm
	CellTrek	Sur.	Surface ectoderm
	CellTrek	Sur.	Surface ectoderm
	CellTrek	Sur.	Surface ectoderm
	CellTrek	Sur.	Surface ectoderm
	CellTrek	Sur.	Surface ectoderm
	CellTrek	Sur.	Surface ectoderm
	CellTrek	Sur.	Surface ectoderm
	CellTrek	Sur.	Surface ectoderm
	CellTrek	Sur.	Surface ectoderm
	CellTrek	Sur.	Surface ectoderm
	CellTrek	Sur.	Surface ectoderm
	CellTrek	Sur.	Surface ectoderm
	CellTrek	Sur.	Surface ectoderm
	CellTrek	Sur.	Surface ectoderm
	CellTrek	Sur.	Surface ectoderm
	CellTrek	Sur.	Surface ectoderm
	CellTrek	Sur.	Surface ectoderm
	CellTrek	Sur.	Surface ectoderm
	CellTrek	Sur.	Surface ectoderm
	CellTrek	Sur.	Surface ectoderm
	CellTrek	Sur.	Surface ectoderm
	CellTrek	Sur.	Surface ectoderm
	CellTrek	Sur.	Surface ectoderm
	CellTrek	Sur.	Surface ectoderm
	CellTrek	Sur.	Surface ectoderm
	CellTrek	Sur.	Surface ectoderm
	CellTrek	Sur.	Surface ectoderm
	CellTrek	Sur.	Surface ectoderm
	CellTrek	Sur.	Surface ectoderm
	CellTrek	Sur.	Surface ectoderm
	CellTrek	Sur.	Surface ectoderm
	CellTrek	Sur.	Surface ectoderm
	CellTrek	Sur.	Surface ectoderm
	CellTrek	Sur.	Surface ectoderm
	CellTrek	Sur.	Surface ectoderm
	CellTrek	Sur.	Surface ectoderm
	CellTrek	Sur.	Surface ectoderm
	CellTrek	Sur.	Surface ectoderm
	CellTrek	Sur.	Surface ectoderm
	CellTrek	Sur.	Surface ectoderm
	CellTrek	Sur.	Surface ectoderm
	CellTrek	Sur.	Surface ectoderm
	CellTrek	Sur.	Surface ectoderm
	CellTrek	Sur.	Surface ectoderm
	CellTrek	Sur.	Surface ectoderm
	CellTrek	Sur.	Surface ectoderm
	CellTrek	Sur.	Surface ectoderm
	CellTrek	End.	Endothelium
	CellTrek	End.	Endothelium
	CellTrek	Sur.	Surface ectoderm
	CellTrek	Sur.	Surface ectoderm
	CellTrek	Sur.	Surface ectoderm
	CellTrek	Sur.	Surface ectoderm
	CellTrek	Sur.	Surface ectoderm
	CellTrek	Sur.	Surface ectoderm
	CellTrek	Sur.	Surface ectoderm
	CellTrek	Sur.	Surface ectoderm
	CellTrek	Car.	Cardiomyocytes
	CellTrek	Sur.	Surface ectoderm
	CellTrek	Sur.	Surface ectoderm
	CellTrek	Sur.	Surface ectoderm
	CellTrek	Sur.	Surface ectoderm
	CellTrek	Sur.	Surface ectoderm
	CellTrek	Sur.	Surface ectoderm
	CellTrek	Sur.	Surface ectoderm
	CellTrek	Sur.	Surface ectoderm
	CellTrek	Sur.	Surface ectoderm
	CellTrek	Sur.	Surface ectoderm
	CellTrek	Sur.	Surface ectoderm
	CellTrek	Sur.	Surface ectoderm
	CellTrek	Sur.	Surface ectoderm
	CellTrek	Sur.	Surface ectoderm
	CellTrek	Sur.	Surface ectoderm
	CellTrek	Sur.	Surface ectoderm
	CellTrek	Car.	Cardiomyocytes
	CellTrek	Sur.	Surface ectoderm
	CellTrek	Sur.	Surface ectoderm
	CellTrek	Sur.	Surface ectoderm
	CellTrek	Sur.	Surface ectoderm
	CellTrek	End.	Endothelium
	CellTrek	Sur.	Surface ectoderm
	CellTrek	End.	Endothelium
	CellTrek	Sur.	Surface ectoderm
	CellTrek	End.	Endothelium
	CellTrek	End.	Endothelium
	CellTrek	End.	Endothelium
	CellTrek	Car.	Cardiomyocytes
	CellTrek	Car.	Cardiomyocytes
	CellTrek	Sur.	Surface ectoderm
	CellTrek	Sur.	Surface ectoderm
	CellTrek	Car.	Cardiomyocytes
	CellTrek	Sur.	Surface ectoderm
	CellTrek	Sur.	Surface ectoderm
	CellTrek	Sur.	Surface ectoderm
	CellTrek	End.	Endothelium
	CellTrek	Sur.	Surface ectoderm
	CellTrek	Sur.	Surface ectoderm
	CellTrek	Car.	Cardiomyocytes
	CellTrek	Sur.	Surface ectoderm
	CellTrek	Sur.	Surface ectoderm
	CellTrek	Sur.	Surface ectoderm
	CellTrek	Sur.	Surface ectoderm
	CellTrek	Sur.	Surface ectoderm
	CellTrek	End.	Endothelium
	CellTrek	End.	Endothelium
	CellTrek	Sur.	Surface ectoderm
	CellTrek	End.	Endothelium
	CellTrek	Sur.	Surface ectoderm
	CellTrek	End.	Endothelium
	CellTrek	End.	Endothelium
	CellTrek	End.	Endothelium
	CellTrek	Spi.	Spinal cord
	CellTrek	End.	Endothelium
	CellTrek	End.	Endothelium
	CellTrek	End.	Endothelium
	CellTrek	Sur.	Surface ectoderm
	CellTrek	Sur.	Surface ectoderm
	CellTrek	End.	Endothelium
	CellTrek	End.	Endothelium
	CellTrek	End.	Endothelium
	CellTrek	End.	Endothelium
	CellTrek	End.	Endothelium
	CellTrek	End.	Endothelium
	CellTrek	Spi.	Spinal cord
	CellTrek	End.	Endothelium
	CellTrek	End.	Endothelium
	CellTrek	End.	Endothelium
	CellTrek	End.	Endothelium
	CellTrek	End.	Endothelium
	CellTrek	End.	Endothelium
	CellTrek	End.	Endothelium
	CellTrek	Car.	Cardiomyocytes
	CellTrek	End.	Endothelium
	CellTrek	End.	Endothelium
	CellTrek	End.	Endothelium
	CellTrek	End.	Endothelium
	CellTrek	End.	Endothelium
	CellTrek	End.	Endothelium
	CellTrek	End.	Endothelium
	CellTrek	Car.	Cardiomyocytes
	CellTrek	End.	Endothelium
	CellTrek	Spi.	Spinal cord
	CellTrek	Car.	Cardiomyocytes
	CellTrek	End.	Endothelium
	CellTrek	End.	Endothelium
	CellTrek	Sur.	Surface ectoderm
	CellTrek	Car.	Cardiomyocytes
	CellTrek	End.	Endothelium
	CellTrek	Car.	Cardiomyocytes
	CellTrek	Car.	Cardiomyocytes
	CellTrek	Car.	Cardiomyocytes
	CellTrek	End.	Endothelium
	CellTrek	End.	Endothelium
	CellTrek	End.	Endothelium
	CellTrek	Car.	Cardiomyocytes
	CellTrek	Car.	Cardiomyocytes
	CellTrek	Car.	Cardiomyocytes
	CellTrek	End.	Endothelium
	CellTrek	End.	Endothelium
	CellTrek	Car.	Cardiomyocytes
	CellTrek	Car.	Cardiomyocytes
	CellTrek	Car.	Cardiomyocytes
	CellTrek	Car.	Cardiomyocytes
	CellTrek	Car.	Cardiomyocytes
	CellTrek	End.	Endothelium
	CellTrek	Car.	Cardiomyocytes
	CellTrek	Car.	Cardiomyocytes
	CellTrek	Car.	Cardiomyocytes
	CellTrek	End.	Endothelium
	CellTrek	Car.	Cardiomyocytes
	CellTrek	Car.	Cardiomyocytes
	CellTrek	Car.	Cardiomyocytes
	CellTrek	Car.	Cardiomyocytes
	CellTrek	Car.	Cardiomyocytes
	CellTrek	Car.	Cardiomyocytes
	CellTrek	Car.	Cardiomyocytes
	CellTrek	Car.	Cardiomyocytes
	CellTrek	Car.	Cardiomyocytes
	CellTrek	Car.	Cardiomyocytes
	CellTrek	Car.	Cardiomyocytes
	CellTrek	End.	Endothelium
	CellTrek	End.	Endothelium
	CellTrek	End.	Endothelium
	CellTrek	Car.	Cardiomyocytes
	CellTrek	End.	Endothelium
	CellTrek	Car.	Cardiomyocytes
	CellTrek	Car.	Cardiomyocytes
	CellTrek	Car.	Cardiomyocytes
	CellTrek	End.	Endothelium
	CellTrek	End.	Endothelium
	CellTrek	Car.	Cardiomyocytes
	CellTrek	End.	Endothelium
	CellTrek	End.	Endothelium
	CellTrek	End.	Endothelium
	CellTrek	End.	Endothelium
	CellTrek	Sur.	Surface ectoderm
	CellTrek	Car.	Cardiomyocytes
	CellTrek	Car.	Cardiomyocytes
	CellTrek	Car.	Cardiomyocytes
	CellTrek	Car.	Cardiomyocytes
	CellTrek	End.	Endothelium
	CellTrek	Car.	Cardiomyocytes
	CellTrek	Car.	Cardiomyocytes
	CellTrek	Car.	Cardiomyocytes
	CellTrek	Car.	Cardiomyocytes
	CellTrek	Car.	Cardiomyocytes
	CellTrek	Car.	Cardiomyocytes
	CellTrek	End.	Endothelium
	CellTrek	Car.	Cardiomyocytes
	CellTrek	End.	Endothelium
	CellTrek	Car.	Cardiomyocytes
	CellTrek	Car.	Cardiomyocytes
	CellTrek	End.	Endothelium
	CellTrek	Car.	Cardiomyocytes
	CellTrek	Car.	Cardiomyocytes
	CellTrek	Car.	Cardiomyocytes
	CellTrek	Car.	Cardiomyocytes
	CellTrek	Car.	Cardiomyocytes
	CellTrek	Car.	Cardiomyocytes
	CellTrek	Car.	Cardiomyocytes
	CellTrek	Car.	Cardiomyocytes
	CellTrek	Car.	Cardiomyocytes
	CellTrek	Car.	Cardiomyocytes
	CellTrek	Car.	Cardiomyocytes
	CellTrek	Car.	Cardiomyocytes
	CellTrek	Car.	Cardiomyocytes
	CellTrek	Car.	Cardiomyocytes
	CellTrek	Car.	Cardiomyocytes
	CellTrek	Car.	Cardiomyocytes
	CellTrek	Car.	Cardiomyocytes
	CellTrek	End.	Endothelium
	CellTrek	Car.	Cardiomyocytes
	CellTrek	Car.	Cardiomyocytes
	CellTrek	Car.	Cardiomyocytes
	CellTrek	Car.	Cardiomyocytes
	CellTrek	Car.	Cardiomyocytes
	CellTrek	Car.	Cardiomyocytes
	CellTrek	Car.	Cardiomyocytes
	CellTrek	Car.	Cardiomyocytes
	CellTrek	Car.	Cardiomyocytes
	CellTrek	Car.	Cardiomyocytes
	CellTrek	Car.	Cardiomyocytes
	CellTrek	Car.	Cardiomyocytes
	CellTrek	Car.	Cardiomyocytes
	CellTrek	Car.	Cardiomyocytes
	CellTrek	Car.	Cardiomyocytes
	CellTrek	Car.	Cardiomyocytes
	CellTrek	Car.	Cardiomyocytes
	CellTrek	Car.	Cardiomyocytes
	CellTrek	Car.	Cardiomyocytes
	CellTrek	Car.	Cardiomyocytes
	CellTrek	Car.	Cardiomyocytes
	CellTrek	Car.	Cardiomyocytes
	CellTrek	Car.	Cardiomyocytes
	CellTrek	Car.	Cardiomyocytes
	CellTrek	Car.	Cardiomyocytes
	CellTrek	Car.	Cardiomyocytes
	CellTrek	End.	Endothelium
	CellTrek	Car.	Cardiomyocytes
	CellTrek	Car.	Cardiomyocytes
	CellTrek	Car.	Cardiomyocytes
	CellTrek	Car.	Cardiomyocytes
	CellTrek	Car.	Cardiomyocytes
	CellTrek	Car.	Cardiomyocytes
	CellTrek	Car.	Cardiomyocytes
	CellTrek	Car.	Cardiomyocytes
	CellTrek	Car.	Cardiomyocytes
	CellTrek	End.	Endothelium
	CellTrek	Car.	Cardiomyocytes
	CellTrek	Car.	Cardiomyocytes
	CellTrek	Car.	Cardiomyocytes
	CellTrek	Car.	Cardiomyocytes
	CellTrek	Car.	Cardiomyocytes
	CellTrek	Car.	Cardiomyocytes
	CellTrek	Car.	Cardiomyocytes
	CellTrek	Car.	Cardiomyocytes
	CellTrek	Car.	Cardiomyocytes
	CellTrek	Car.	Cardiomyocytes
	CellTrek	Car.	Cardiomyocytes
	CellTrek	Car.	Cardiomyocytes
	CellTrek	Car.	Cardiomyocytes
	CellTrek	Car.	Cardiomyocytes
	CellTrek	Car.	Cardiomyocytes
	CellTrek	Car.	Cardiomyocytes
	CellTrek	Car.	Cardiomyocytes
	CellTrek	Car.	Cardiomyocytes
	CellTrek	Car.	Cardiomyocytes
	CellTrek	Car.	Cardiomyocytes
	CellTrek	Car.	Cardiomyocytes
	CellTrek	Car.	Cardiomyocytes
	CellTrek	Car.	Cardiomyocytes
	CellTrek	Car.	Cardiomyocytes
	CellTrek	Car.	Cardiomyocytes
	CellTrek	Car.	Cardiomyocytes
	CellTrek	Car.	Cardiomyocytes
	CellTrek	Car.	Cardiomyocytes
	CellTrek	Car.	Cardiomyocytes
	CellTrek	Car.	Cardiomyocytes
	CellTrek	Car.	Cardiomyocytes
	CellTrek	Car.	Cardiomyocytes
	CellTrek	Car.	Cardiomyocytes
	CellTrek	Car.	Cardiomyocytes
	CellTrek	Car.	Cardiomyocytes
	CellTrek	Sur.	Surface ectoderm
	CellTrek	Car.	Cardiomyocytes
	CellTrek	Car.	Cardiomyocytes
	CellTrek	Car.	Cardiomyocytes
	CellTrek	Car.	Cardiomyocytes
	CellTrek	Car.	Cardiomyocytes
	CellTrek	Car.	Cardiomyocytes
	CellTrek	Car.	Cardiomyocytes
	CellTrek	Car.	Cardiomyocytes
	CellTrek	Car.	Cardiomyocytes
	CellTrek	Car.	Cardiomyocytes
	CellTrek	Car.	Cardiomyocytes
	CellTrek	Car.	Cardiomyocytes
	CellTrek	Sur.	Surface ectoderm
	CellTrek	Car.	Cardiomyocytes
	CellTrek	Car.	Cardiomyocytes
	CellTrek	End.	Endothelium
	CellTrek	End.	Endothelium
	CellTrek	End.	Endothelium
	CellTrek	End.	Endothelium
	CellTrek	Car.	Cardiomyocytes
	CellTrek	End.	Endothelium
	CellTrek	Car.	Cardiomyocytes
	CellTrek	Sur.	Surface ectoderm
	CellTrek	Car.	Cardiomyocytes
	CellTrek	Car.	Cardiomyocytes
	CellTrek	Car.	Cardiomyocytes
	CellTrek	End.	Endothelium
	CellTrek	Car.	Cardiomyocytes
	CellTrek	End.	Endothelium
	CellTrek	End.	Endothelium
	CellTrek	End.	Endothelium
	CellTrek	End.	Endothelium
	CellTrek	End.	Endothelium
	CellTrek	End.	Endothelium
	CellTrek	Car.	Cardiomyocytes
	CellTrek	Car.	Cardiomyocytes
	CellTrek	Car.	Cardiomyocytes
	CellTrek	End.	Endothelium
	CellTrek	End.	Endothelium
	CellTrek	End.	Endothelium
	CellTrek	End.	Endothelium
	CellTrek	End.	Endothelium
	CellTrek	End.	Endothelium
	CellTrek	Car.	Cardiomyocytes
	CellTrek	End.	Endothelium
	CellTrek	End.	Endothelium
	CellTrek	End.	Endothelium
	CellTrek	End.	Endothelium
	CellTrek	End.	Endothelium
	CellTrek	End.	Endothelium
	CellTrek	Car.	Cardiomyocytes
	CellTrek	Car.	Cardiomyocytes
	CellTrek	End.	Endothelium
	CellTrek	End.	Endothelium
	CellTrek	Car.	Cardiomyocytes
	CellTrek	Car.	Cardiomyocytes
	CellTrek	End.	Endothelium
	CellTrek	End.	Endothelium
	CellTrek	Car.	Cardiomyocytes
	CellTrek	End.	Endothelium
	CellTrek	Car.	Cardiomyocytes
	CellTrek	End.	Endothelium
	CellTrek	Car.	Cardiomyocytes
	CellTrek	End.	Endothelium
	CellTrek	End.	Endothelium
	CellTrek	Car.	Cardiomyocytes
	CellTrek	End.	Endothelium
	CellTrek	Car.	Cardiomyocytes
	CellTrek	End.	Endothelium
	CellTrek	End.	Endothelium
	CellTrek	End.	Endothelium
	CellTrek	End.	Endothelium
	CellTrek	Car.	Cardiomyocytes
	CellTrek	End.	Endothelium
	CellTrek	Car.	Cardiomyocytes
	CellTrek	Car.	Cardiomyocytes
	CellTrek	Car.	Cardiomyocytes
	CellTrek	End.	Endothelium
	CellTrek	End.	Endothelium
	CellTrek	Car.	Cardiomyocytes
	CellTrek	Car.	Cardiomyocytes
	CellTrek	End.	Endothelium
	CellTrek	Car.	Cardiomyocytes
	CellTrek	Car.	Cardiomyocytes
	CellTrek	Car.	Cardiomyocytes
	CellTrek	Car.	Cardiomyocytes
	CellTrek	Car.	Cardiomyocytes
	CellTrek	Car.	Cardiomyocytes
	CellTrek	Car.	Cardiomyocytes
	CellTrek	End.	Endothelium
	CellTrek	End.	Endothelium
	CellTrek	Car.	Cardiomyocytes
	CellTrek	Car.	Cardiomyocytes
	CellTrek	End.	Endothelium
	CellTrek	Car.	Cardiomyocytes
	CellTrek	Car.	Cardiomyocytes
	CellTrek	Car.	Cardiomyocytes
	CellTrek	End.	Endothelium
	CellTrek	Car.	Cardiomyocytes
	CellTrek	End.	Endothelium
	CellTrek	End.	Endothelium
	CellTrek	End.	Endothelium
	CellTrek	Car.	Cardiomyocytes
	CellTrek	End.	Endothelium
	CellTrek	End.	Endothelium
	CellTrek	Car.	Cardiomyocytes
	CellTrek	Car.	Cardiomyocytes
	CellTrek	Car.	Cardiomyocytes
	CellTrek	Car.	Cardiomyocytes
	CellTrek	Car.	Cardiomyocytes
	CellTrek	Car.	Cardiomyocytes
	CellTrek	Car.	Cardiomyocytes
	CellTrek	Car.	Cardiomyocytes
	CellTrek	End.	Endothelium
	CellTrek	Car.	Cardiomyocytes
	CellTrek	Sur.	Surface ectoderm
	CellTrek	Car.	Cardiomyocytes
	CellTrek	Sur.	Surface ectoderm
	CellTrek	End.	Endothelium
	CellTrek	Sur.	Surface ectoderm
	CellTrek	Sur.	Surface ectoderm
	CellTrek	Sur.	Surface ectoderm
	CellTrek	Sur.	Surface ectoderm
	CellTrek	Sur.	Surface ectoderm
	CellTrek	Car.	Cardiomyocytes
	CellTrek	Sur.	Surface ectoderm
	CellTrek	Sur.	Surface ectoderm
	CellTrek	Sur.	Surface ectoderm
	CellTrek	End.	Endothelium
	CellTrek	Sur.	Surface ectoderm
	CellTrek	Sur.	Surface ectoderm
	CellTrek	Sur.	Surface ectoderm
	CellTrek	Sur.	Surface ectoderm
	CellTrek	Sur.	Surface ectoderm
	CellTrek	Sur.	Surface ectoderm
	CellTrek	Sur.	Surface ectoderm
	CellTrek	Sur.	Surface ectoderm
	CellTrek	Sur.	Surface ectoderm
	CellTrek	Sur.	Surface ectoderm
	CellTrek	Spi.	Spinal cord
	CellTrek	Sur.	Surface ectoderm
	CellTrek	Sur.	Surface ectoderm
	CellTrek	Sur.	Surface ectoderm
	CellTrek	Sur.	Surface ectoderm
	CellTrek	Sur.	Surface ectoderm
	CellTrek	Lat.	Lateral plate mesoderm
	CellTrek	Sur.	Surface ectoderm
	CellTrek	Sur.	Surface ectoderm
	CellTrek	Sur.	Surface ectoderm
	CellTrek	End.	Endothelium
	CellTrek	Sur.	Surface ectoderm
	CellTrek	Lat.	Lateral plate mesoderm
	CellTrek	Lat.	Lateral plate mesoderm
	CellTrek	Sur.	Surface ectoderm
	CellTrek	Lat.	Lateral plate mesoderm
	CellTrek	Lat.	Lateral plate mesoderm
	CellTrek	Sur.	Surface ectoderm
	CellTrek	Sur.	Surface ectoderm
	CellTrek	Sur.	Surface ectoderm
	CellTrek	Sur.	Surface ectoderm
	CellTrek	Sur.	Surface ectoderm
	CellTrek	Lat.	Lateral plate mesoderm
	CellTrek	End.	Endothelium
	CellTrek	End.	Endothelium
	CellTrek	Lat.	Lateral plate mesoderm
	CellTrek	Lat.	Lateral plate mesoderm
	CellTrek	Sur.	Surface ectoderm
	CellTrek	Sur.	Surface ectoderm
	CellTrek	Sur.	Surface ectoderm
	CellTrek	End.	Endothelium
	CellTrek	Lat.	Lateral plate mesoderm
	CellTrek	End.	Endothelium
	CellTrek	Sur.	Surface ectoderm
	CellTrek	Lat.	Lateral plate mesoderm
	CellTrek	Sur.	Surface ectoderm
	CellTrek	Lat.	Lateral plate mesoderm
	CellTrek	Lat.	Lateral plate mesoderm
	CellTrek	End.	Endothelium
	CellTrek	Sur.	Surface ectoderm
	CellTrek	Lat.	Lateral plate mesoderm
	CellTrek	Sur.	Surface ectoderm
	CellTrek	Lat.	Lateral plate mesoderm
	CellTrek	Lat.	Lateral plate mesoderm
	CellTrek	Car.	Cardiomyocytes
	CellTrek	End.	Endothelium
	CellTrek	End.	Endothelium
	CellTrek	Car.	Cardiomyocytes
	CellTrek	End.	Endothelium
	CellTrek	End.	Endothelium
	CellTrek	End.	Endothelium
	CellTrek	Car.	Cardiomyocytes
	CellTrek	End.	Endothelium
	CellTrek	End.	Endothelium
	CellTrek	End.	Endothelium
	CellTrek	End.	Endothelium
	CellTrek	End.	Endothelium
	CellTrek	End.	Endothelium
	CellTrek	Car.	Cardiomyocytes
	CellTrek	Sur.	Surface ectoderm
	CellTrek	End.	Endothelium
	CellTrek	Car.	Cardiomyocytes
	CellTrek	End.	Endothelium
	CellTrek	Car.	Cardiomyocytes
	CellTrek	Car.	Cardiomyocytes
	CellTrek	Sur.	Surface ectoderm
	CellTrek	Car.	Cardiomyocytes
	CellTrek	Car.	Cardiomyocytes
	CellTrek	Car.	Cardiomyocytes
	CellTrek	Car.	Cardiomyocytes
	CellTrek	Car.	Cardiomyocytes
	CellTrek	Car.	Cardiomyocytes
	CellTrek	Car.	Cardiomyocytes
	CellTrek	Car.	Cardiomyocytes
	CellTrek	Car.	Cardiomyocytes
	CellTrek	Sur.	Surface ectoderm
	CellTrek	Sur.	Surface ectoderm
	CellTrek	Car.	Cardiomyocytes
	CellTrek	Car.	Cardiomyocytes
	CellTrek	Sur.	Surface ectoderm
	CellTrek	Car.	Cardiomyocytes
	CellTrek	Car.	Cardiomyocytes
	CellTrek	Car.	Cardiomyocytes
	CellTrek	Car.	Cardiomyocytes
	CellTrek	Car.	Cardiomyocytes
	CellTrek	End.	Endothelium
	CellTrek	Car.	Cardiomyocytes
	CellTrek	Car.	Cardiomyocytes
	CellTrek	Car.	Cardiomyocytes
	CellTrek	Car.	Cardiomyocytes
	CellTrek	Car.	Cardiomyocytes
	CellTrek	Car.	Cardiomyocytes
	CellTrek	Car.	Cardiomyocytes
	CellTrek	Car.	Cardiomyocytes
	CellTrek	Car.	Cardiomyocytes
	CellTrek	Sur.	Surface ectoderm
	CellTrek	Lat.	Lateral plate mesoderm
	CellTrek	Car.	Cardiomyocytes
	CellTrek	Car.	Cardiomyocytes
	CellTrek	Car.	Cardiomyocytes
	CellTrek	Car.	Cardiomyocytes
	CellTrek	Car.	Cardiomyocytes
	CellTrek	Car.	Cardiomyocytes
	CellTrek	Car.	Cardiomyocytes
	CellTrek	Car.	Cardiomyocytes
	CellTrek	Lat.	Lateral plate mesoderm
	CellTrek	Sur.	Surface ectoderm
	CellTrek	Lat.	Lateral plate mesoderm
	CellTrek	Lat.	Lateral plate mesoderm
	CellTrek	Lat.	Lateral plate mesoderm
	CellTrek	Sur.	Surface ectoderm
	CellTrek	Sur.	Surface ectoderm
	CellTrek	Lat.	Lateral plate mesoderm
	CellTrek	Lat.	Lateral plate mesoderm
	CellTrek	Sur.	Surface ectoderm
	CellTrek	Sur.	Surface ectoderm
	CellTrek	Sur.	Surface ectoderm
	CellTrek	Lat.	Lateral plate mesoderm
	CellTrek	Lat.	Lateral plate mesoderm
	CellTrek	Lat.	Lateral plate mesoderm
	CellTrek	Lat.	Lateral plate mesoderm
	CellTrek	Lat.	Lateral plate mesoderm
	CellTrek	End.	Endothelium
	CellTrek	Sur.	Surface ectoderm
	CellTrek	Sur.	Surface ectoderm
	CellTrek	Lat.	Lateral plate mesoderm
	CellTrek	Lat.	Lateral plate mesoderm
	CellTrek	Lat.	Lateral plate mesoderm
	CellTrek	Lat.	Lateral plate mesoderm
	CellTrek	Lat.	Lateral plate mesoderm
	CellTrek	Sur.	Surface ectoderm
	CellTrek	Lat.	Lateral plate mesoderm
	CellTrek	Lat.	Lateral plate mesoderm
	CellTrek	Lat.	Lateral plate mesoderm
	CellTrek	Lat.	Lateral plate mesoderm
	CellTrek	Lat.	Lateral plate mesoderm
	CellTrek	Lat.	Lateral plate mesoderm
	CellTrek	Lat.	Lateral plate mesoderm
	CellTrek	Lat.	Lateral plate mesoderm
	CellTrek	Lat.	Lateral plate mesoderm
	CellTrek	Lat.	Lateral plate mesoderm
	CellTrek	Lat.	Lateral plate mesoderm
	CellTrek	Lat.	Lateral plate mesoderm
	CellTrek	Lat.	Lateral plate mesoderm
	CellTrek	Lat.	Lateral plate mesoderm
	CellTrek	Lat.	Lateral plate mesoderm
	CellTrek	Lat.	Lateral plate mesoderm
	CellTrek	Lat.	Lateral plate mesoderm
	CellTrek	Lat.	Lateral plate mesoderm
	CellTrek	Lat.	Lateral plate mesoderm
	CellTrek	Lat.	Lateral plate mesoderm
	CellTrek	Lat.	Lateral plate mesoderm
	CellTrek	Lat.	Lateral plate mesoderm
	CellTrek	Lat.	Lateral plate mesoderm
	CellTrek	Lat.	Lateral plate mesoderm
	CellTrek	Lat.	Lateral plate mesoderm
	CellTrek	Lat.	Lateral plate mesoderm
	CellTrek	Lat.	Lateral plate mesoderm
	CellTrek	Lat.	Lateral plate mesoderm
	CellTrek	Lat.	Lateral plate mesoderm
	CellTrek	Lat.	Lateral plate mesoderm
	CellTrek	Lat.	Lateral plate mesoderm
	CellTrek	Lat.	Lateral plate mesoderm
	CellTrek	Lat.	Lateral plate mesoderm
	CellTrek	Lat.	Lateral plate mesoderm
	CellTrek	Lat.	Lateral plate mesoderm
	CellTrek	Lat.	Lateral plate mesoderm
	CellTrek	Lat.	Lateral plate mesoderm
	CellTrek	Lat.	Lateral plate mesoderm
	CellTrek	Lat.	Lateral plate mesoderm
	CellTrek	Lat.	Lateral plate mesoderm
	CellTrek	Lat.	Lateral plate mesoderm
	CellTrek	Sur.	Surface ectoderm
	CellTrek	Lat.	Lateral plate mesoderm
	CellTrek	Lat.	Lateral plate mesoderm
	CellTrek	Lat.	Lateral plate mesoderm
	CellTrek	Lat.	Lateral plate mesoderm
	CellTrek	Lat.	Lateral plate mesoderm
	CellTrek	Lat.	Lateral plate mesoderm
	CellTrek	Lat.	Lateral plate mesoderm
	CellTrek	Lat.	Lateral plate mesoderm
	CellTrek	Lat.	Lateral plate mesoderm
	CellTrek	Lat.	Lateral plate mesoderm
	CellTrek	Lat.	Lateral plate mesoderm
	CellTrek	Lat.	Lateral plate mesoderm
	CellTrek	Lat.	Lateral plate mesoderm
	CellTrek	Lat.	Lateral plate mesoderm
	CellTrek	Lat.	Lateral plate mesoderm
	CellTrek	Lat.	Lateral plate mesoderm
	CellTrek	Lat.	Lateral plate mesoderm
	CellTrek	Sur.	Surface ectoderm
	CellTrek	Lat.	Lateral plate mesoderm
	CellTrek	Lat.	Lateral plate mesoderm
	CellTrek	Lat.	Lateral plate mesoderm
	CellTrek	Lat.	Lateral plate mesoderm
	CellTrek	Lat.	Lateral plate mesoderm
	CellTrek	Lat.	Lateral plate mesoderm
	CellTrek	Lat.	Lateral plate mesoderm
	CellTrek	Lat.	Lateral plate mesoderm
	CellTrek	Lat.	Lateral plate mesoderm
	CellTrek	Lat.	Lateral plate mesoderm
	CellTrek	Lat.	Lateral plate mesoderm
	CellTrek	Lat.	Lateral plate mesoderm
	CellTrek	Sur.	Surface ectoderm
	CellTrek	Lat.	Lateral plate mesoderm
	CellTrek	Lat.	Lateral plate mesoderm
	CellTrek	Lat.	Lateral plate mesoderm
	CellTrek	Lat.	Lateral plate mesoderm
	CellTrek	Lat.	Lateral plate mesoderm
	CellTrek	Lat.	Lateral plate mesoderm
	CellTrek	Lat.	Lateral plate mesoderm
	CellTrek	Lat.	Lateral plate mesoderm
	CellTrek	Lat.	Lateral plate mesoderm
	CellTrek	Lat.	Lateral plate mesoderm
	CellTrek	Lat.	Lateral plate mesoderm
	CellTrek	Lat.	Lateral plate mesoderm
	CellTrek	Lat.	Lateral plate mesoderm
	CellTrek	Lat.	Lateral plate mesoderm
	CellTrek	Spi.	Spinal cord
	CellTrek	Lat.	Lateral plate mesoderm
	CellTrek	Lat.	Lateral plate mesoderm
	CellTrek	Lat.	Lateral plate mesoderm
	CellTrek	Lat.	Lateral plate mesoderm
	CellTrek	Lat.	Lateral plate mesoderm
	CellTrek	Lat.	Lateral plate mesoderm
	CellTrek	Lat.	Lateral plate mesoderm
	CellTrek	Lat.	Lateral plate mesoderm
	CellTrek	Lat.	Lateral plate mesoderm
	CellTrek	Lat.	Lateral plate mesoderm
	CellTrek	Lat.	Lateral plate mesoderm
	CellTrek	Lat.	Lateral plate mesoderm
	CellTrek	Lat.	Lateral plate mesoderm
	CellTrek	Lat.	Lateral plate mesoderm
	CellTrek	Lat.	Lateral plate mesoderm
	CellTrek	Lat.	Lateral plate mesoderm
	CellTrek	Sur.	Surface ectoderm
	CellTrek	Lat.	Lateral plate mesoderm
	CellTrek	Lat.	Lateral plate mesoderm
	CellTrek	Sur.	Surface ectoderm
	CellTrek	Lat.	Lateral plate mesoderm
	CellTrek	Lat.	Lateral plate mesoderm
	CellTrek	Lat.	Lateral plate mesoderm
	CellTrek	Spi.	Spinal cord
	CellTrek	Lat.	Lateral plate mesoderm
	CellTrek	Lat.	Lateral plate mesoderm
	CellTrek	Lat.	Lateral plate mesoderm
	CellTrek	Lat.	Lateral plate mesoderm
	CellTrek	Lat.	Lateral plate mesoderm
	CellTrek	Lat.	Lateral plate mesoderm
	CellTrek	Lat.	Lateral plate mesoderm
	CellTrek	Lat.	Lateral plate mesoderm
	CellTrek	Lat.	Lateral plate mesoderm
	CellTrek	Lat.	Lateral plate mesoderm
	CellTrek	Spi.	Spinal cord
	CellTrek	Lat.	Lateral plate mesoderm
	CellTrek	Lat.	Lateral plate mesoderm
	CellTrek	Lat.	Lateral plate mesoderm
	CellTrek	Lat.	Lateral plate mesoderm
	CellTrek	Lat.	Lateral plate mesoderm
	CellTrek	Lat.	Lateral plate mesoderm
	CellTrek	Lat.	Lateral plate mesoderm
	CellTrek	Lat.	Lateral plate mesoderm
	CellTrek	Spi.	Spinal cord
	CellTrek	Lat.	Lateral plate mesoderm
	CellTrek	Lat.	Lateral plate mesoderm
	CellTrek	Lat.	Lateral plate mesoderm
	CellTrek	Lat.	Lateral plate mesoderm
	CellTrek	Sur.	Surface ectoderm
	CellTrek	Lat.	Lateral plate mesoderm
	CellTrek	Lat.	Lateral plate mesoderm
	CellTrek	Spi.	Spinal cord
	CellTrek	Lat.	Lateral plate mesoderm
	CellTrek	Lat.	Lateral plate mesoderm
	CellTrek	Spi.	Spinal cord
	CellTrek	Lat.	Lateral plate mesoderm
	CellTrek	Spi.	Spinal cord
	CellTrek	Lat.	Lateral plate mesoderm
	CellTrek	Lat.	Lateral plate mesoderm
	CellTrek	Lat.	Lateral plate mesoderm
	CellTrek	Lat.	Lateral plate mesoderm
	CellTrek	Spi.	Spinal cord
	CellTrek	Spi.	Spinal cord
	CellTrek	Lat.	Lateral plate mesoderm
	CellTrek	Lat.	Lateral plate mesoderm
	CellTrek	Lat.	Lateral plate mesoderm
	CellTrek	Lat.	Lateral plate mesoderm
	CellTrek	Spi.	Spinal cord
	CellTrek	Sur.	Surface ectoderm
	CellTrek	Lat.	Lateral plate mesoderm
	CellTrek	Lat.	Lateral plate mesoderm
	CellTrek	Lat.	Lateral plate mesoderm
	CellTrek	Lat.	Lateral plate mesoderm
	CellTrek	Spi.	Spinal cord
	CellTrek	Spi.	Spinal cord
	CellTrek	Lat.	Lateral plate mesoderm
	CellTrek	Spi.	Spinal cord
	CellTrek	Lat.	Lateral plate mesoderm
	CellTrek	Spi.	Spinal cord
	CellTrek	Lat.	Lateral plate mesoderm
	CellTrek	Lat.	Lateral plate mesoderm
	CellTrek	Lat.	Lateral plate mesoderm
	CellTrek	Sur.	Surface ectoderm
	CellTrek	Lat.	Lateral plate mesoderm
	CellTrek	Lat.	Lateral plate mesoderm
	CellTrek	Spi.	Spinal cord
	CellTrek	Lat.	Lateral plate mesoderm
	CellTrek	Spi.	Spinal cord
	CellTrek	Sur.	Surface ectoderm
	CellTrek	Spi.	Spinal cord
	CellTrek	Lat.	Lateral plate mesoderm
	CellTrek	Spi.	Spinal cord
	CellTrek	Lat.	Lateral plate mesoderm
	CellTrek	Spi.	Spinal cord
	CellTrek	Spi.	Spinal cord
	CellTrek	Lat.	Lateral plate mesoderm
	CellTrek	Lat.	Lateral plate mesoderm
	CellTrek	End.	Endothelium
	CellTrek	End.	Endothelium
	CellTrek	Spi.	Spinal cord
	CellTrek	End.	Endothelium
	CellTrek	End.	Endothelium
	CellTrek	End.	Endothelium
	CellTrek	End.	Endothelium
	CellTrek	Spi.	Spinal cord
	CellTrek	End.	Endothelium
	CellTrek	Sur.	Surface ectoderm
	CellTrek	End.	Endothelium
	CellTrek	End.	Endothelium
	CellTrek	Spi.	Spinal cord
	CellTrek	End.	Endothelium
	CellTrek	End.	Endothelium
	CellTrek	Sur.	Surface ectoderm
	CellTrek	End.	Endothelium
	CellTrek	End.	Endothelium
	CellTrek	Sur.	Surface ectoderm
	CellTrek	Lat.	Lateral plate mesoderm
	CellTrek	End.	Endothelium
	CellTrek	Sur.	Surface ectoderm
	CellTrek	Lat.	Lateral plate mesoderm
	CellTrek	Lat.	Lateral plate mesoderm
	CellTrek	Sur.	Surface ectoderm
	CellTrek	Lat.	Lateral plate mesoderm
	CellTrek	Sur.	Surface ectoderm
	CellTrek	Lat.	Lateral plate mesoderm
	CellTrek	Sur.	Surface ectoderm
	CellTrek	Lat.	Lateral plate mesoderm
	CellTrek	Sur.	Surface ectoderm
	CellTrek	Sur.	Surface ectoderm
	CellTrek	Lat.	Lateral plate mesoderm
	CellTrek	Lat.	Lateral plate mesoderm
	CellTrek	Sur.	Surface ectoderm
	CellTrek	Lat.	Lateral plate mesoderm
	CellTrek	Lat.	Lateral plate mesoderm
	CellTrek	Sur.	Surface ectoderm
	CellTrek	Lat.	Lateral plate mesoderm
	CellTrek	Lat.	Lateral plate mesoderm
	CellTrek	Lat.	Lateral plate mesoderm
	CellTrek	Sur.	Surface ectoderm
	CellTrek	Sur.	Surface ectoderm
	CellTrek	Sur.	Surface ectoderm
	CellTrek	Sur.	Surface ectoderm
	CellTrek	Lat.	Lateral plate mesoderm
	CellTrek	Sur.	Surface ectoderm
	CellTrek	Sur.	Surface ectoderm
	CellTrek	Sur.	Surface ectoderm
	CellTrek	Sur.	Surface ectoderm
	CellTrek	Sur.	Surface ectoderm
	CellTrek	Sur.	Surface ectoderm
	CellTrek	Sur.	Surface ectoderm
	CellTrek	Sur.	Surface ectoderm
	CellTrek	Lat.	Lateral plate mesoderm
	CellTrek	Spi.	Spinal cord
	CellTrek	Spi.	Spinal cord
	CellTrek	Spi.	Spinal cord
	CellTrek	Spi.	Spinal cord
	CellTrek	Spi.	Spinal cord
	CellTrek	Spi.	Spinal cord
	CellTrek	Spi.	Spinal cord
	CellTrek	Spi.	Spinal cord
	CellTrek	Spi.	Spinal cord
	CellTrek	Spi.	Spinal cord
	CellTrek	Spi.	Spinal cord
	CellTrek	Spi.	Spinal cord
	CellTrek	Spi.	Spinal cord
	CellTrek	Spi.	Spinal cord
	CellTrek	Spi.	Spinal cord
	CellTrek	Spi.	Spinal cord
	CellTrek	Spi.	Spinal cord
	CellTrek	Spi.	Spinal cord
	CellTrek	Spi.	Spinal cord
	CellTrek	Spi.	Spinal cord
	CellTrek	Spi.	Spinal cord
	CellTrek	Spi.	Spinal cord
	CellTrek	Spi.	Spinal cord
	CellTrek	Spi.	Spinal cord
	CellTrek	Spi.	Spinal cord
	CellTrek	Spi.	Spinal cord
	CellTrek	Spi.	Spinal cord
	CellTrek	Spi.	Spinal cord
	CellTrek	Spi.	Spinal cord
	CellTrek	Spi.	Spinal cord
	CellTrek	Spi.	Spinal cord
	CellTrek	Spi.	Spinal cord
	CellTrek	Spi.	Spinal cord
	CellTrek	Spi.	Spinal cord
	CellTrek	Spi.	Spinal cord
	CellTrek	Spi.	Spinal cord
	CellTrek	Spi.	Spinal cord
	CellTrek	Spi.	Spinal cord
	CellTrek	Spi.	Spinal cord
	CellTrek	Spi.	Spinal cord
	CellTrek	Spi.	Spinal cord
	CellTrek	Spi.	Spinal cord
	CellTrek	Spi.	Spinal cord
	CellTrek	Spi.	Spinal cord
	CellTrek	Spi.	Spinal cord
	CellTrek	Spi.	Spinal cord
	CellTrek	Spi.	Spinal cord
	CellTrek	Spi.	Spinal cord
	CellTrek	Spi.	Spinal cord
	CellTrek	Spi.	Spinal cord
	CellTrek	Spi.	Spinal cord
	CellTrek	Spi.	Spinal cord
	CellTrek	Spi.	Spinal cord
	CellTrek	Spi.	Spinal cord
	CellTrek	Spi.	Spinal cord
	CellTrek	Spi.	Spinal cord
	CellTrek	Spi.	Spinal cord
	CellTrek	Spi.	Spinal cord
	CellTrek	Spi.	Spinal cord
	CellTrek	Spi.	Spinal cord
	CellTrek	Spi.	Spinal cord
	CellTrek	Spi.	Spinal cord
	CellTrek	Spi.	Spinal cord
	CellTrek	Spi.	Spinal cord
	CellTrek	Spi.	Spinal cord
	CellTrek	Spi.	Spinal cord
	CellTrek	Spi.	Spinal cord
	CellTrek	Spi.	Spinal cord
	CellTrek	Spi.	Spinal cord
	CellTrek	Spi.	Spinal cord
	CellTrek	Spi.	Spinal cord
	CellTrek	Spi.	Spinal cord
	CellTrek	Spi.	Spinal cord
	CellTrek	Spi.	Spinal cord
	CellTrek	Spi.	Spinal cord
	CellTrek	Spi.	Spinal cord
	CellTrek	Spi.	Spinal cord
	CellTrek	Spi.	Spinal cord
	CellTrek	Spi.	Spinal cord
	CellTrek	Spi.	Spinal cord
	CellTrek	Spi.	Spinal cord
	CellTrek	Spi.	Spinal cord
	CellTrek	Spi.	Spinal cord
	CellTrek	Spi.	Spinal cord
	CellTrek	Spi.	Spinal cord
	CellTrek	Spi.	Spinal cord
	CellTrek	Spi.	Spinal cord
	CellTrek	Spi.	Spinal cord
	CellTrek	Spi.	Spinal cord
	CellTrek	Spi.	Spinal cord
	CellTrek	Spi.	Spinal cord
	CellTrek	Spi.	Spinal cord
	CellTrek	Spi.	Spinal cord
	CellTrek	Spi.	Spinal cord
	CellTrek	Spi.	Spinal cord
	CellTrek	Spi.	Spinal cord
	CellTrek	Spi.	Spinal cord
	CellTrek	Spi.	Spinal cord
	CellTrek	Spi.	Spinal cord
	CellTrek	Spi.	Spinal cord
	CellTrek	Spi.	Spinal cord
	CellTrek	Spi.	Spinal cord
	CellTrek	Spi.	Spinal cord
	CellTrek	Spi.	Spinal cord
	CellTrek	Spi.	Spinal cord
	CellTrek	Spi.	Spinal cord
	CellTrek	Spi.	Spinal cord
	CellTrek	Spi.	Spinal cord
	CellTrek	Spi.	Spinal cord
	CellTrek	Spi.	Spinal cord
	CellTrek	Spi.	Spinal cord
	CellTrek	Spi.	Spinal cord
	CellTrek	Spi.	Spinal cord
	CellTrek	Spi.	Spinal cord
	CellTrek	Spi.	Spinal cord
	CellTrek	Spi.	Spinal cord
	CellTrek	Spi.	Spinal cord
	CellTrek	Spi.	Spinal cord
	CellTrek	Spi.	Spinal cord
	CellTrek	Spi.	Spinal cord
	CellTrek	Spi.	Spinal cord
	CellTrek	Spi.	Spinal cord
	CellTrek	Spi.	Spinal cord
	CellTrek	Spi.	Spinal cord
	CellTrek	Spi.	Spinal cord
	CellTrek	Spi.	Spinal cord
	CellTrek	Spi.	Spinal cord
	CellTrek	Spi.	Spinal cord
	CellTrek	Spi.	Spinal cord
	CellTrek	Spi.	Spinal cord
	CellTrek	Spi.	Spinal cord
	CellTrek	Spi.	Spinal cord
	CellTrek	Spi.	Spinal cord
	CellTrek	Spi.	Spinal cord
	CellTrek	Spi.	Spinal cord
	CellTrek	Spi.	Spinal cord
	CellTrek	Spi.	Spinal cord
	CellTrek	Spi.	Spinal cord
	CellTrek	Spi.	Spinal cord
	CellTrek	Spi.	Spinal cord
	CellTrek	Spi.	Spinal cord
	CellTrek	Spi.	Spinal cord
	CellTrek	Spi.	Spinal cord
	CellTrek	Spi.	Spinal cord
	CellTrek	Spi.	Spinal cord
	CellTrek	Spi.	Spinal cord
	CellTrek	Spi.	Spinal cord
	CellTrek	Spi.	Spinal cord
	CellTrek	Spi.	Spinal cord
	CellTrek	Spi.	Spinal cord
	CellTrek	Spi.	Spinal cord
	CellTrek	Spi.	Spinal cord
	CellTrek	Spi.	Spinal cord
	CellTrek	Spi.	Spinal cord
	CellTrek	Spi.	Spinal cord
	CellTrek	Spi.	Spinal cord
	CellTrek	Spi.	Spinal cord
	CellTrek	Spi.	Spinal cord
	CellTrek	Spi.	Spinal cord
	CellTrek	Spi.	Spinal cord
	CellTrek	Spi.	Spinal cord
	CellTrek	Spi.	Spinal cord
	CellTrek	Spi.	Spinal cord
	CellTrek	Spi.	Spinal cord
	CellTrek	Spi.	Spinal cord
	CellTrek	Spi.	Spinal cord
	CellTrek	Spi.	Spinal cord
	CellTrek	Spi.	Spinal cord
	CellTrek	Spi.	Spinal cord
	CellTrek	Spi.	Spinal cord
	CellTrek	Spi.	Spinal cord
	CellTrek	Spi.	Spinal cord
	CellTrek	Spi.	Spinal cord
	CellTrek	Spi.	Spinal cord
	CellTrek	Spi.	Spinal cord
	CellTrek	Spi.	Spinal cord
	CellTrek	Spi.	Spinal cord
	CellTrek	Spi.	Spinal cord
	CellTrek	Spi.	Spinal cord
	CellTrek	Spi.	Spinal cord
	CellTrek	Spi.	Spinal cord
	CellTrek	Spi.	Spinal cord
	CellTrek	Spi.	Spinal cord
	CellTrek	Spi.	Spinal cord
	CellTrek	Spi.	Spinal cord
	CellTrek	Spi.	Spinal cord
	CellTrek	Spi.	Spinal cord
	CellTrek	Spi.	Spinal cord
	CellTrek	Spi.	Spinal cord
	CellTrek	Spi.	Spinal cord
	CellTrek	Spi.	Spinal cord
	CellTrek	Spi.	Spinal cord
	CellTrek	Spi.	Spinal cord
	CellTrek	Spi.	Spinal cord
	CellTrek	Sur.	Surface ectoderm
	CellTrek	Spi.	Spinal cord
	CellTrek	Spi.	Spinal cord
	CellTrek	Sur.	Surface ectoderm
	CellTrek	Sur.	Surface ectoderm
	CellTrek	Sur.	Surface ectoderm
	CellTrek	Sur.	Surface ectoderm
	CellTrek	Spi.	Spinal cord
	CellTrek	Sur.	Surface ectoderm
	CellTrek	Spi.	Spinal cord
	CellTrek	Sur.	Surface ectoderm
	CellTrek	Sur.	Surface ectoderm
	CellTrek	Sur.	Surface ectoderm
	CellTrek	Sur.	Surface ectoderm
	CellTrek	Sur.	Surface ectoderm
	CellTrek	Sur.	Surface ectoderm
	CellTrek	Sur.	Surface ectoderm
	CellTrek	Sur.	Surface ectoderm
	CellTrek	Sur.	Surface ectoderm
	CellTrek	Spi.	Spinal cord
	CellTrek	Spi.	Spinal cord
	CellTrek	Spi.	Spinal cord
	CellTrek	Spi.	Spinal cord
	CellTrek	Spi.	Spinal cord
	CellTrek	Spi.	Spinal cord
	CellTrek	Spi.	Spinal cord
	CellTrek	Spi.	Spinal cord
	CellTrek	Spi.	Spinal cord
	CellTrek	Spi.	Spinal cord
	CellTrek	Spi.	Spinal cord
	CellTrek	Spi.	Spinal cord
	CellTrek	Spi.	Spinal cord
	CellTrek	Spi.	Spinal cord
	CellTrek	Spi.	Spinal cord
	CellTrek	Spi.	Spinal cord
	CellTrek	Spi.	Spinal cord
	CellTrek	Spi.	Spinal cord
	CellTrek	Spi.	Spinal cord
	CellTrek	Spi.	Spinal cord
	CellTrek	Spi.	Spinal cord
	CellTrek	Spi.	Spinal cord
	CellTrek	Spi.	Spinal cord
	CellTrek	Spi.	Spinal cord
	CellTrek	Spi.	Spinal cord
	CellTrek	Spi.	Spinal cord
	CellTrek	Spi.	Spinal cord
	CellTrek	End.	Endothelium
	CellTrek	Spi.	Spinal cord
	CellTrek	Spi.	Spinal cord
	CellTrek	Spi.	Spinal cord
	CellTrek	Spi.	Spinal cord
	CellTrek	Spi.	Spinal cord
	CellTrek	Spi.	Spinal cord
	CellTrek	Spi.	Spinal cord
	CellTrek	Spi.	Spinal cord
	CellTrek	End.	Endothelium
	CellTrek	Spi.	Spinal cord
	CellTrek	Spi.	Spinal cord
	CellTrek	Spi.	Spinal cord
	CellTrek	Spi.	Spinal cord
	CellTrek	Spi.	Spinal cord
	CellTrek	Spi.	Spinal cord
	CellTrek	Spi.	Spinal cord
	CellTrek	Spi.	Spinal cord
	CellTrek	Spi.	Spinal cord
	CellTrek	Spi.	Spinal cord
	CellTrek	Spi.	Spinal cord
	CellTrek	Spi.	Spinal cord
	CellTrek	Spi.	Spinal cord
	CellTrek	Spi.	Spinal cord
	CellTrek	Spi.	Spinal cord
	CellTrek	Spi.	Spinal cord
	CellTrek	Spi.	Spinal cord
	CellTrek	Spi.	Spinal cord
	CellTrek	Spi.	Spinal cord
	CellTrek	Spi.	Spinal cord
	CellTrek	Spi.	Spinal cord
	CellTrek	Spi.	Spinal cord
	CellTrek	Spi.	Spinal cord
	CellTrek	Spi.	Spinal cord
	CellTrek	Spi.	Spinal cord
	CellTrek	Spi.	Spinal cord
	CellTrek	Spi.	Spinal cord
	CellTrek	Spi.	Spinal cord
	CellTrek	Spi.	Spinal cord
	CellTrek	Spi.	Spinal cord
	CellTrek	Spi.	Spinal cord
	CellTrek	Spi.	Spinal cord
[truncated: 20,376 more rows]
