# Supplementary material for: STEM enables mapping of single-cell and spatial transcriptomics data with transfer learning
Source: Commun Biol. 2024 Jan 6;7:56. doi: 10.1038/s42003-023-05640-1 (PMC10771471; doi:10.1038/s42003-023-05640-1)
Supplement: Supplementary file 6 — Supplementary Data 3 [file 42003_2023_5640_MOESM6_ESM.xlsx]

## Sheet: Sheet1
distance2L1	method	region
423.014	Spaotsc	L5
725.451	Spaotsc	L5
603.693	Spaotsc	L5
752.57	Spaotsc	L5
723.703	Spaotsc	L5
652.496	Spaotsc	L5
658.388	Spaotsc	L5
678.324	Spaotsc	L5
476.425	Spaotsc	L5
1058.54	Spaotsc	L5
1555.64	Spaotsc	L5
1048.83	Spaotsc	L5
724.341	Spaotsc	L5
1089.14	Spaotsc	L5
1191.56	Spaotsc	L5
946.39	Spaotsc	L5
830.948	Spaotsc	L5
840.637	Spaotsc	L5
996.84	Spaotsc	L5
776.364	Spaotsc	L5
949.932	Spaotsc	L5
963.571	Spaotsc	L5
624.559	Spaotsc	L5
1099.53	Spaotsc	L5
788.177	Spaotsc	L5
854.506	Spaotsc	L5
834.945	Spaotsc	L5
589.558	Spaotsc	L5
757.531	Spaotsc	L5
649.509	Spaotsc	L5
886.553	Spaotsc	L5
898.111	Spaotsc	L5
939.914	Spaotsc	L5
819.288	Spaotsc	L5
690.359	Spaotsc	L5
684.12	Spaotsc	L5
888.513	Spaotsc	L5
931.602	Spaotsc	L5
590.567	Spaotsc	L5
534.453	Spaotsc	L5
870.314	Spaotsc	L5
765.622	Spaotsc	L5
796.087	Spaotsc	L5
667.03	Spaotsc	L5
853.303	Spaotsc	L5
877.923	Spaotsc	L5
563.831	Spaotsc	L5
865.665	Spaotsc	L5
730.674	Spaotsc	L5
716.129	Spaotsc	L5
414.471	Spaotsc	L5
795.69	Spaotsc	L5
781.231	Spaotsc	L5
744.361	Spaotsc	L5
850.379	Spaotsc	L1
486.509	Spaotsc	L1
967.808	Spaotsc	L1
404.677	Spaotsc	L1
432.477	Spaotsc	L1
617.599	Spaotsc	L1
345.98	Spaotsc	L1
212.684	Spaotsc	L1
502.045	Spaotsc	L1
625.771	Spaotsc	L1
342.089	Spaotsc	L1
561.851	Spaotsc	L1
392.579	Spaotsc	L1
420.438	Spaotsc	L1
300.56	Spaotsc	L1
669.939	Spaotsc	L1
543.338	Spaotsc	L1
356.703	Spaotsc	L1
374.751	Spaotsc	L1
427.516	Spaotsc	L1
497.261	Spaotsc	L1
457.167	Spaotsc	L1
866.205	Spaotsc	L1
439.601	Spaotsc	L1
474.866	Spaotsc	L1
273.422	Spaotsc	L1
505.825	Spaotsc	L1
287.134	Spaotsc	L1
534.295	Spaotsc	L1
549.35	Spaotsc	L1
110.034	Spaotsc	L1
570.869	Spaotsc	L1
278.129	Spaotsc	L1
682.214	Spaotsc	L1
366.101	Spaotsc	L1
473.521	Spaotsc	L1
94.2634	Spaotsc	L1
591.271	Spaotsc	L1
427.602	Spaotsc	L1
392.944	Spaotsc	L1
474.863	Spaotsc	L1
443.458	Spaotsc	L1
453.524	Spaotsc	L1
299.681	Spaotsc	L1
662.743	Spaotsc	L1
732.631	Spaotsc	L1
443.292	Spaotsc	L1
483.594	Spaotsc	L1
350.902	Spaotsc	L1
588.803	Spaotsc	L1
239.26	Spaotsc	L1
406.748	Spaotsc	L1
468.712	Spaotsc	L1
476.526	Spaotsc	L1
589.795	Spaotsc	L1
299.506	Spaotsc	L1
506.215	Spaotsc	L1
549.631	Spaotsc	L1
476.438	Spaotsc	L1
408.613	Spaotsc	L1
412.597	Spaotsc	L1
496.737	Spaotsc	L1
353.699	Spaotsc	L1
561.581	Spaotsc	L1
546.065	Spaotsc	L1
594.582	Spaotsc	L1
486.461	Spaotsc	L1
372.27	Spaotsc	L1
410.553	Spaotsc	L1
593.777	Spaotsc	L1
450.07	Spaotsc	L1
533.526	Spaotsc	L1
581.964	Spaotsc	L1
807.099	Spaotsc	L1
462.857	Spaotsc	L1
264.321	Spaotsc	L1
337.094	Spaotsc	L1
512.09	Spaotsc	L1
580.088	Spaotsc	L1
591.474	Spaotsc	L1
464.046	Spaotsc	L1
259.417	Spaotsc	L1
539.165	Spaotsc	L1
587.837	Spaotsc	L1
487.058	Spaotsc	L1
441.896	Spaotsc	L1
381.658	Spaotsc	L1
313.572	Spaotsc	L1
239.742	Spaotsc	L1
426.195	Spaotsc	L1
423.385	Spaotsc	L1
468.451	Spaotsc	L1
498.735	Spaotsc	L1
177.422	Spaotsc	L1
345.109	Spaotsc	L1
468.354	Spaotsc	L1
395.728	Spaotsc	L1
508.975	Spaotsc	L1
480.818	Spaotsc	L1
466.239	Spaotsc	L1
452.973	Spaotsc	L1
466.932	Spaotsc	L1
398.631	Spaotsc	L1
333.884	Spaotsc	L1
411.872	Spaotsc	L1
544.807	Spaotsc	L1
638.526	Spaotsc	L1
478.563	Spaotsc	L1
328.281	Spaotsc	L1
617.043	Spaotsc	L1
434.499	Spaotsc	L1
396.02	Spaotsc	L1
491.781	Spaotsc	L1
630.647	Spaotsc	L1
250.751	Spaotsc	L1
443.29	Spaotsc	L1
545.864	Spaotsc	L1
494.279	Spaotsc	L1
298.611	Spaotsc	L1
255.524	Spaotsc	L1
498.322	Spaotsc	L1
539.021	Spaotsc	L1
534.264	Spaotsc	L1
469.056	Spaotsc	L1
403.95	Spaotsc	L1
538.77	Spaotsc	L1
206.414	Spaotsc	L1
129.072	Spaotsc	L1
469.878	Spaotsc	L1
443.237	Spaotsc	L1
294.146	Spaotsc	L1
545.841	Spaotsc	L1
363.793	Spaotsc	L1
424.397	Spaotsc	L1
617.014	Spaotsc	L1
478.118	Spaotsc	L1
255.95	Spaotsc	L1
369.993	Spaotsc	L1
277.198	Spaotsc	L1
530.26	Spaotsc	L1
343.374	Spaotsc	L1
431.49	Spaotsc	L1
545.209	Spaotsc	L1
365.762	Spaotsc	L1
552.934	Spaotsc	L1
465.972	Spaotsc	L1
626.533	Spaotsc	L1
907.496	Spaotsc	L1
371.68	Spaotsc	L1
579.959	Spaotsc	L1
399.122	Spaotsc	L1
566.409	Spaotsc	L1
443.082	Spaotsc	L1
494.392	Spaotsc	L1
309.301	Spaotsc	L1
426.973	Spaotsc	L1
600.875	Spaotsc	L1
552.15	Spaotsc	L1
312.167	Spaotsc	L1
1538.32	Spaotsc	L1
605.428	Spaotsc	L1
296.543	Spaotsc	L1
293.88	Spaotsc	L1
254.348	Spaotsc	L1
311.546	Spaotsc	L1
285.133	Spaotsc	L1
603.189	Spaotsc	L1
400.853	Spaotsc	L1
574.695	Spaotsc	L1
628.179	Spaotsc	L1
437.297	Spaotsc	L1
430.026	Spaotsc	L5
405.204	Spaotsc	L5
435.988	Spaotsc	L5
567.677	Spaotsc	L5
1462.28	Spaotsc	L5
565.623	Spaotsc	L5
683.969	Spaotsc	L5
536.419	Spaotsc	L5
619.685	Spaotsc	L5
645.086	Spaotsc	L5
620.198	Spaotsc	L5
562.59	Spaotsc	L5
665.005	Spaotsc	L5
805.206	Spaotsc	L5
668.468	Spaotsc	L5
554.572	Spaotsc	L5
867.663	Spaotsc	L5
1532.24	Spaotsc	L5
740.124	Spaotsc	L5
515.135	Spaotsc	L5
661.623	Spaotsc	L5
489.965	Spaotsc	L5
581.139	Spaotsc	L5
811.107	Spaotsc	L5
1526.05	Spaotsc	L5
731.432	Spaotsc	L5
650.639	Spaotsc	L5
668.43	Spaotsc	L5
461.89	Spaotsc	L5
860.497	Spaotsc	L5
379.376	Spaotsc	L5
911.532	Spaotsc	L5
611.75	Spaotsc	L5
592.355	Spaotsc	L5
486.322	Spaotsc	L5
607.705	Spaotsc	L5
633.472	Spaotsc	L5
705.835	Spaotsc	L5
545.381	Spaotsc	L5
572.874	Spaotsc	L5
625.481	Spaotsc	L5
392.226	Spaotsc	L5
1370.54	Spaotsc	L5
710.691	Spaotsc	L5
501.292	Spaotsc	L5
734.184	Spaotsc	L5
1535.62	Spaotsc	L5
1467.34	Spaotsc	L5
364.367	Spaotsc	L5
776.788	Spaotsc	L5
581.596	Spaotsc	L5
1062.58	Spaotsc	L5
621.965	Spaotsc	L5
579.769	Spaotsc	L5
556.988	Spaotsc	L5
552.588	Spaotsc	L5
603.826	Spaotsc	L5
1552.29	Spaotsc	L5
597.824	Spaotsc	L5
626.059	Spaotsc	L5
534.896	Spaotsc	L5
811.873	Spaotsc	L5
487.744	Spaotsc	L5
1547.46	Spaotsc	L5
739.569	Spaotsc	L5
624.969	Spaotsc	L5
642.278	Spaotsc	L5
498.36	Spaotsc	L5
666.771	Spaotsc	L5
1533.56	Spaotsc	L5
605.543	Spaotsc	L5
639.86	Spaotsc	L5
678.411	Spaotsc	L5
739.454	Spaotsc	L5
528.122	Spaotsc	L5
1588.39	Spaotsc	L5
555.136	Spaotsc	L5
540.107	Spaotsc	L5
1289.55	Spaotsc	L5
476.91	Spaotsc	L5
398.599	Spaotsc	L5
850.147	Spaotsc	L5
1161.88	Spaotsc	L5
1562.44	Spaotsc	L5
423.994	Spaotsc	L5
550.848	Spaotsc	L5
1570.87	Spaotsc	L5
1293.12	Spaotsc	L5
574.68	Spaotsc	L5
552.066	Spaotsc	L5
647.67	Spaotsc	L5
612.782	Spaotsc	L5
553.665	Spaotsc	L5
618.739	Spaotsc	L5
1114.76	Spaotsc	L5
1159.95	Spaotsc	L5
595.461	Spaotsc	L5
799.181	Spaotsc	L5
660.164	Spaotsc	L5
719.685	Spaotsc	L5
743.31	Spaotsc	L5
711.242	Spaotsc	L5
442.604	Spaotsc	L5
960.548	Spaotsc	L5
608.547	Spaotsc	L5
873.179	Spaotsc	L5
873.613	Spaotsc	L5
858.099	Spaotsc	L5
470.575	Spaotsc	L5
307.523	Spaotsc	L5
945.937	Spaotsc	L5
802.54	Spaotsc	L5
785.687	Spaotsc	L5
705.358	Spaotsc	L5
1129.6	Spaotsc	L5
891.936	Spaotsc	L5
265.307	Spaotsc	L5
729.964	Spaotsc	L5
728.443	Spaotsc	L5
525.617	Spaotsc	L5
552.915	Spaotsc	L5
670.75	Spaotsc	L5
561.92	Spaotsc	L5
914.614	Spaotsc	L5
704.358	Spaotsc	L5
719.971	Spaotsc	L5
638.607	Spaotsc	L5
855.13	Spaotsc	L5
450.76	Spaotsc	L5
836.524	Spaotsc	L5
708.418	Spaotsc	L5
723.996	Spaotsc	L5
755.994	Spaotsc	L5
765.434	Spaotsc	L5
877.986	Spaotsc	L5
880.97	Spaotsc	L5
483.433	Spaotsc	L2
532.417	Spaotsc	L2
660.195	Spaotsc	L2
252.133	Spaotsc	L2
500.461	Spaotsc	L2
574.641	Spaotsc	L2
514.561	Spaotsc	L2
576.427	Spaotsc	L2
390.189	Spaotsc	L2
495.868	Spaotsc	L2
401.223	Spaotsc	L2
203.424	Spaotsc	L2
660.419	Spaotsc	L2
432.4	Spaotsc	L2
513.91	Spaotsc	L2
348.014	Spaotsc	L2
495.948	Spaotsc	L2
579.491	Spaotsc	L2
527.496	Spaotsc	L2
383.278	Spaotsc	L2
587.995	Spaotsc	L2
488.919	Spaotsc	L2
420.24	Spaotsc	L2
271.332	Spaotsc	L2
569.569	Spaotsc	L2
306.972	Spaotsc	L2
619.403	Spaotsc	L2
643.024	Spaotsc	L2
594.186	Spaotsc	L3
748.289	Spaotsc	L3
640.571	Spaotsc	L3
540.924	Spaotsc	L3
600.659	Spaotsc	L3
540.744	Spaotsc	L3
565.112	Spaotsc	L3
491.303	Spaotsc	L3
509.268	Spaotsc	L3
215.819	Spaotsc	L3
331.787	Spaotsc	L3
553.827	Spaotsc	L3
674.191	Spaotsc	L3
100.855	Spaotsc	L3
325.269	Spaotsc	L3
693.248	Spaotsc	L3
373.966	Spaotsc	L3
530.093	Spaotsc	L3
651.101	Spaotsc	L3
612.746	Spaotsc	L3
645.195	Spaotsc	L3
814.284	Spaotsc	L3
659.049	Spaotsc	L3
522.654	Spaotsc	L3
638.635	Spaotsc	L3
638.183	Spaotsc	L3
687.348	Spaotsc	L3
817.484	Spaotsc	L3
402.601	Spaotsc	L3
620.878	Spaotsc	L3
692.483	Spaotsc	L3
596.986	Spaotsc	L3
883.457	Spaotsc	L3
736.985	Spaotsc	L3
418.037	Spaotsc	L3
721.53	Spaotsc	L3
724.253	Spaotsc	L3
684.112	Spaotsc	L3
700.821	Spaotsc	L3
669.602	Spaotsc	L3
569.227	Spaotsc	L3
529.958	Spaotsc	L3
425.216	Spaotsc	L3
252.681	Spaotsc	L3
399.539	Spaotsc	L3
587.387	Spaotsc	L3
557.641	Spaotsc	L3
500.31	Spaotsc	L3
353.913	Spaotsc	L3
585.194	Spaotsc	L3
612.157	Spaotsc	L3
570.29	Spaotsc	L3
483.446	Spaotsc	L3
508.692	Spaotsc	L3
670.108	Spaotsc	L3
731.675	Spaotsc	L3
612.311	Spaotsc	L3
527.351	Spaotsc	L3
567.853	Spaotsc	L3
669.134	Spaotsc	L3
606.181	Spaotsc	L3
497.305	Spaotsc	L3
394.131	Spaotsc	L3
573.884	Spaotsc	L3
530.852	Spaotsc	L3
576.182	Spaotsc	L3
617.961	Spaotsc	L3
498.302	Spaotsc	L3
532.239	Spaotsc	L3
548.976	Spaotsc	L3
517.954	Spaotsc	L3
600.48	Spaotsc	L3
474.421	Spaotsc	L3
574.774	Spaotsc	L3
473.138	Spaotsc	L3
459.624	Spaotsc	L3
550.8	Spaotsc	L3
716.214	Spaotsc	L3
619.435	Spaotsc	L3
644.972	Spaotsc	L3
702.038	Spaotsc	L3
633.852	Spaotsc	L3
844.368	Spaotsc	L3
694.222	Spaotsc	L3
537.791	Spaotsc	L3
636.863	Spaotsc	L3
402.273	Spaotsc	L3
1004.41	Spaotsc	L3
524.923	Spaotsc	L3
726.998	Spaotsc	L3
601.532	Spaotsc	L3
522.084	Spaotsc	L3
637.983	Spaotsc	L3
163.338	Spaotsc	L3
633.774	Spaotsc	L3
481.805	Spaotsc	L3
347.578	Spaotsc	L3
557.256	Spaotsc	L3
583.224	Spaotsc	L3
823.827	Spaotsc	L3
522.995	Spaotsc	L3
565.263	Spaotsc	L3
615.117	Spaotsc	L3
315.233	Spaotsc	L3
543.817	Spaotsc	L3
665.862	Spaotsc	L3
600.388	Spaotsc	L3
401.882	Spaotsc	L3
643.259	Spaotsc	L3
318.496	Spaotsc	L3
158.744	Spaotsc	L3
420.086	Spaotsc	L3
432.381	Spaotsc	L3
623.856	Spaotsc	L3
670.587	Spaotsc	L3
556.412	Spaotsc	L3
565.188	Spaotsc	L3
422.971	Spaotsc	L3
532.992	Spaotsc	L3
507.337	Spaotsc	L3
465.554	Spaotsc	L3
504.252	Spaotsc	L3
456.689	Spaotsc	L3
481.324	Spaotsc	L3
459.032	Spaotsc	L3
481.891	Spaotsc	L3
1492.53	Spaotsc	L3
543.39	Spaotsc	L3
879.746	Spaotsc	L3
482.546	Spaotsc	L3
666.383	Spaotsc	L3
522.458	Spaotsc	L3
577.305	Spaotsc	L3
345.204	Spaotsc	L3
615.271	Spaotsc	L3
467.475	Spaotsc	L3
650.633	Spaotsc	L3
582.015	Spaotsc	L3
596.419	Spaotsc	L3
511.755	Spaotsc	L3
665.758	Spaotsc	L3
502.448	Spaotsc	L3
798.005	Spaotsc	L3
506.993	Spaotsc	L3
581.324	Spaotsc	L3
745.236	Spaotsc	L3
599.921	Spaotsc	L3
580.881	Spaotsc	L3
696.171	Spaotsc	L3
711.838	Spaotsc	L3
449.119	Spaotsc	L3
1200.09	Spaotsc	L3
482.293	Spaotsc	L3
334.359	Spaotsc	L3
560.233	Spaotsc	L3
726.556	Spaotsc	L3
439.45	Spaotsc	L3
492.94	Spaotsc	L3
541.784	Spaotsc	L3
560.677	Spaotsc	L3
568.169	Spaotsc	L3
730.523	Spaotsc	L3
351.096	Spaotsc	L3
522.235	Spaotsc	L3
400.655	Spaotsc	L3
741.212	Spaotsc	L3
1132.41	Spaotsc	L3
620.193	Spaotsc	L3
659.805	Spaotsc	L3
490.195	Spaotsc	L3
321.699	Spaotsc	L3
580.619	Spaotsc	L3
485.025	Spaotsc	L3
664.141	Spaotsc	L3
510.442	Spaotsc	L3
337.71	Spaotsc	L3
513.364	Spaotsc	L3
385.062	Spaotsc	L3
602.414	Spaotsc	L3
517.7	Spaotsc	L3
725.348	Spaotsc	L3
595.941	Spaotsc	L3
509.564	Spaotsc	L3
567.178	Spaotsc	L3
676.781	Spaotsc	L3
639.741	Spaotsc	L3
638.899	Spaotsc	L3
471.076	Spaotsc	L3
663.017	Spaotsc	L3
623.172	Spaotsc	L3
431.785	Spaotsc	L3
589.478	Spaotsc	L3
691.719	Spaotsc	L3
566.383	Spaotsc	L3
425.449	Spaotsc	L3
618.983	Spaotsc	L3
574.484	Spaotsc	L3
1550.44	Spaotsc	L3
466.431	Spaotsc	L3
692.684	Spaotsc	L3
619.321	Spaotsc	L3
1284	Spaotsc	L3
646.016	Spaotsc	L3
784.743	Spaotsc	L3
1557.78	Spaotsc	L3
677.219	Spaotsc	L3
632.773	Spaotsc	L3
657.048	Spaotsc	L3
592.794	Spaotsc	L3
421.58	Spaotsc	L3
616.086	Spaotsc	L3
657.162	Spaotsc	L3
585.258	Spaotsc	L3
828.205	Spaotsc	L3
521.48	Spaotsc	L3
762.241	Spaotsc	L3
548.295	Spaotsc	L3
653.12	Spaotsc	L3
455.577	Spaotsc	L3
680.219	Spaotsc	L3
613.337	Spaotsc	L3
522.164	Spaotsc	L3
583.422	Spaotsc	L3
712.154	Spaotsc	L4
746.418	Spaotsc	L4
737.492	Spaotsc	L4
720.882	Spaotsc	L4
510.014	Spaotsc	L4
726.034	Spaotsc	L4
825.528	Spaotsc	L4
659.661	Spaotsc	L4
623.416	Spaotsc	L4
417.721	Spaotsc	L4
816.374	Spaotsc	L4
870.922	Spaotsc	L4
712.057	Spaotsc	L4
438.168	Spaotsc	L4
548.429	Spaotsc	L4
644.236	Spaotsc	L4
811.146	Spaotsc	L4
736.803	Spaotsc	L4
661.948	Spaotsc	L4
911.54	Spaotsc	L4
836.547	Spaotsc	L4
413.862	Spaotsc	L4
730.809	Spaotsc	L4
580.749	Spaotsc	L4
909.236	Spaotsc	L4
610.424	Spaotsc	L4
735.257	Spaotsc	L4
1332.54	Spaotsc	L4
645.033	Spaotsc	L4
794.289	Spaotsc	L4
688.037	Spaotsc	L4
541.753	Spaotsc	L4
642.524	Spaotsc	L4
657.454	Spaotsc	L4
758.73	Spaotsc	L4
580.087	Spaotsc	L4
661.323	Spaotsc	L4
690.16	Spaotsc	L4
858.386	Spaotsc	L4
631.363	Spaotsc	L4
562.952	Spaotsc	L4
537.582	Spaotsc	L4
633.877	Spaotsc	L4
433.52	Spaotsc	L4
1531.52	Spaotsc	L4
703.958	Spaotsc	L4
884.379	Spaotsc	L4
480.705	Spaotsc	L4
484.253	Spaotsc	L4
714.635	Spaotsc	L4
530.202	Spaotsc	L4
471.838	Spaotsc	L4
1524.54	Spaotsc	L4
617.364	Spaotsc	L4
698.329	Spaotsc	L4
567.004	Spaotsc	L4
735.409	Spaotsc	L4
598.154	Spaotsc	L4
487.046	Spaotsc	L4
838.238	Spaotsc	L4
595.218	Spaotsc	L4
483.377	Spaotsc	L4
768.357	Spaotsc	L4
616.62	Spaotsc	L4
527.705	Spaotsc	L4
838.477	Spaotsc	L4
586.021	Spaotsc	L4
580.199	Spaotsc	L4
1560.4	Spaotsc	L4
938.479	Spaotsc	L4
700.704	Spaotsc	L4
600.12	Spaotsc	L4
529.347	Spaotsc	L4
847.836	Spaotsc	L4
645.05	Spaotsc	L4
791.87	Spaotsc	L4
778.696	Spaotsc	L4
627.517	Spaotsc	L4
475.003	Spaotsc	L4
840.637	Spaotsc	L4
604.954	Spaotsc	L4
422.328	Spaotsc	L4
836.857	Spaotsc	L4
607.972	Spaotsc	L4
525.158	Spaotsc	L4
694.667	Spaotsc	L4
834.319	Spaotsc	L4
661.064	Spaotsc	L4
675.386	Spaotsc	L4
698.469	Spaotsc	L4
893.873	Spaotsc	L4
753.823	Spaotsc	L4
383.962	Spaotsc	L4
839.176	Spaotsc	L4
896.418	Spaotsc	L4
804.761	Spaotsc	L4
1001.89	Spaotsc	L4
761.956	Spaotsc	L4
640.966	Spaotsc	L4
499.504	Spaotsc	L4
695.436	Spaotsc	L4
527.1	Spaotsc	L4
741.102	Spaotsc	L4
844.573	Spaotsc	L4
907.687	Spaotsc	L4
682.082	Spaotsc	L4
829.91	Spaotsc	L4
771.776	Spaotsc	L4
901.641	Spaotsc	L4
759.735	Spaotsc	L4
840.316	Spaotsc	L4
1009.53	Spaotsc	L4
803.106	Spaotsc	L4
383.093	Spaotsc	L4
852.897	Spaotsc	L4
638.327	Spaotsc	L4
575.823	Spaotsc	L4
551.783	Spaotsc	L4
993.341	Spaotsc	L4
674.644	Spaotsc	L4
649.188	Spaotsc	L4
725.836	Spaotsc	L4
671.515	Spaotsc	L4
755.681	Spaotsc	L4
992.616	Spaotsc	L4
779.525	Spaotsc	L4
698.108	Spaotsc	L4
751.4	Spaotsc	L4
938.353	Spaotsc	L4
678.106	Spaotsc	L4
899.97	Spaotsc	L4
520.163	Spaotsc	L4
594.071	Spaotsc	L4
666.074	Spaotsc	L4
599.818	Spaotsc	L4
471.52	Spaotsc	L4
547.068	Spaotsc	L4
695.282	Spaotsc	L4
725.305	Spaotsc	L4
482.842	Spaotsc	L4
582.542	Spaotsc	L4
688.931	Spaotsc	L4
1461.55	Spaotsc	L4
764.123	Spaotsc	L4
682.568	Spaotsc	L4
806.794	Spaotsc	L4
751.254	Spaotsc	L4
692.769	Spaotsc	L4
669.766	Spaotsc	L4
602.532	Spaotsc	L4
529.381	Spaotsc	L4
773.184	Spaotsc	L4
653.837	Spaotsc	L4
632.561	Spaotsc	L4
558.982	Spaotsc	L4
542.287	Spaotsc	L4
779.981	Spaotsc	L4
717.183	Spaotsc	L4
613	Spaotsc	L4
689.909	Spaotsc	L4
803.699	Spaotsc	L4
434.279	Spaotsc	L4
542.678	Spaotsc	L4
798.664	Spaotsc	L4
505.2	Spaotsc	L4
822.266	Spaotsc	L4
680.626	Spaotsc	L4
759.26	Spaotsc	L4
801.632	Spaotsc	L4
677.208	Spaotsc	L4
658.455	Spaotsc	L4
429.504	Spaotsc	L4
527.561	Spaotsc	L4
640.671	Spaotsc	L4
958.701	Spaotsc	L4
784.804	Spaotsc	L4
818.453	Spaotsc	L4
536.997	Spaotsc	L4
845.112	Spaotsc	L4
816.034	Spaotsc	L4
746.817	Spaotsc	L4
655.426	Spaotsc	L4
526.064	Spaotsc	L4
558.287	Spaotsc	L4
811.462	Spaotsc	L4
507.136	Spaotsc	L4
692.436	Spaotsc	L4
643.638	Spaotsc	L4
493.505	Spaotsc	L4
580.013	Spaotsc	L4
508.466	Spaotsc	L4
407.187	Spaotsc	L4
1090.8	Spaotsc	L4
492.901	Spaotsc	L4
565.815	Spaotsc	L4
561.045	Spaotsc	L4
503.824	Spaotsc	L4
1461.42	Spaotsc	L4
577.4	Spaotsc	L5
679.844	Spaotsc	L5
363.759	Spaotsc	L5
656.66	Spaotsc	L5
660.78	Spaotsc	L5
609.586	Spaotsc	L5
603.851	Spaotsc	L5
829.603	Spaotsc	L5
669.172	Spaotsc	L5
642.796	Spaotsc	L5
638.627	Spaotsc	L5
708.335	Spaotsc	L5
823.877	Spaotsc	L5
823.397	Spaotsc	L5
677.515	Spaotsc	L5
567.208	Spaotsc	L5
497.566	Spaotsc	L5
1039.64	Spaotsc	L5
665.404	Spaotsc	L5
1318.39	Spaotsc	L5
527.724	Spaotsc	L5
814.962	Spaotsc	L5
507.652	Spaotsc	L5
757.316	Spaotsc	L5
831.451	Spaotsc	L5
841.56	Spaotsc	L5
596.837	Spaotsc	L5
577.241	Spaotsc	L5
719.072	Spaotsc	L5
521.119	Spaotsc	L5
823.029	Spaotsc	L5
1016.17	Spaotsc	L5
524.1	Spaotsc	L5
902.9	Spaotsc	L5
750.952	Spaotsc	L5
1425.19	Spaotsc	L5
1229.09	Spaotsc	L5
763.017	Spaotsc	L5
631.525	Spaotsc	L5
764.498	Spaotsc	L5
656.509	Spaotsc	L5
684.25	Spaotsc	L5
556.073	Spaotsc	L5
1553.35	Spaotsc	L5
861.591	Spaotsc	L5
808.469	Spaotsc	L5
705.184	Spaotsc	L5
631.244	Spaotsc	L5
1013.81	Spaotsc	L5
684.789	Spaotsc	L5
757.866	Spaotsc	L5
1472.32	Spaotsc	L5
773.291	Spaotsc	L5
691.248	Spaotsc	L5
771.211	Spaotsc	L5
661.023	Spaotsc	L5
1224.21	Spaotsc	L5
607.636	Spaotsc	L5
597.751	Spaotsc	L5
1021.79	Spaotsc	L5
1367.64	Spaotsc	L5
593.626	Spaotsc	L5
675.921	Spaotsc	L5
817.984	Spaotsc	L5
905.666	Spaotsc	L5
801.474	Spaotsc	L5
588.582	Spaotsc	L5
529.186	Spaotsc	L5
777.29	Spaotsc	L5
481.817	Spaotsc	L5
949.548	Spaotsc	L5
890.7	Spaotsc	L5
773.167	Spaotsc	L5
740.126	Spaotsc	L5
700.82	Spaotsc	L5
549.157	Spaotsc	L5
771.917	Spaotsc	L5
754.101	Spaotsc	L5
686.865	Spaotsc	L5
778.25	Spaotsc	L5
866.681	Spaotsc	L5
522.112	Spaotsc	L5
796.983	Spaotsc	L5
636.185	Spaotsc	L5
771.356	Spaotsc	L5
720.054	Spaotsc	L5
840.97	Spaotsc	L5
819.402	Spaotsc	L5
957.139	Spaotsc	L5
723.562	Spaotsc	L5
751.1	Spaotsc	L5
603.365	Spaotsc	L5
786.391	Spaotsc	L5
662.978	Spaotsc	L5
647.215	Spaotsc	L5
427.517	Spaotsc	L5
695.163	Spaotsc	L5
765.655	Spaotsc	L5
516.931	Spaotsc	L5
527.433	Spaotsc	L5
794.696	Spaotsc	L5
905.346	Spaotsc	L5
822.975	Spaotsc	L5
802.135	Spaotsc	L5
824.637	Spaotsc	L5
768.745	Spaotsc	L5
756.348	Spaotsc	L5
525.44	Spaotsc	L5
801.531	Spaotsc	L5
748.972	Spaotsc	L5
549.023	Spaotsc	L5
716.291	Spaotsc	L5
1234.3	Spaotsc	L5
563.381	Spaotsc	L5
706.897	Spaotsc	L5
870.219	Spaotsc	L5
860.49	Spaotsc	L5
572.01	Spaotsc	L5
794.171	Spaotsc	L5
889.932	Spaotsc	L5
636.257	Spaotsc	L5
736.667	Spaotsc	L5
849.003	Spaotsc	L5
520.308	Spaotsc	L5
877.725	Spaotsc	L5
891.759	Spaotsc	L5
659.399	Spaotsc	L5
406.572	Spaotsc	L5
856.265	Spaotsc	L5
545.107	Spaotsc	L5
888.682	Spaotsc	L5
600.9	Spaotsc	L5
457.692	Spaotsc	L5
790.149	Spaotsc	L5
1040.7	Spaotsc	L5
597.376	Spaotsc	L5
666.875	Spaotsc	L5
649.173	Spaotsc	L5
892.092	Spaotsc	L5
628.217	Spaotsc	L5
793.511	Spaotsc	L5
992.133	Spaotsc	L5
816.33	Spaotsc	L5
761.216	Spaotsc	L5
852.281	Spaotsc	L5
725.671	Spaotsc	L5
637.084	Spaotsc	L5
590.882	Spaotsc	L5
1234.58	Spaotsc	L5
798.198	Spaotsc	L5
957.136	Spaotsc	L5
647.918	Spaotsc	L5
995.397	Spaotsc	L5
698.508	Spaotsc	L5
654.744	Spaotsc	L5
435.606	Spaotsc	L5
796.599	Spaotsc	L5
727.806	Spaotsc	L5
842.861	Spaotsc	L5
1178.1	Spaotsc	L5
744.517	Spaotsc	L5
650.075	Spaotsc	L5
823.681	Spaotsc	L5
532.187	Spaotsc	L5
661.996	Spaotsc	L5
840.177	Spaotsc	L5
794.803	Spaotsc	L5
911.861	Spaotsc	L5
802.801	Spaotsc	L5
651.834	Spaotsc	L5
837.084	Spaotsc	L5
861.459	Spaotsc	L5
670.931	Spaotsc	L5
590.951	Spaotsc	L5
708.406	Spaotsc	L5
884.798	Spaotsc	L5
699.198	Spaotsc	L5
1076.41	Spaotsc	L5
1579.04	Spaotsc	L5
444.989	Spaotsc	L5
1518.2	Spaotsc	L5
818.679	Spaotsc	L5
741.392	Spaotsc	L5
1204.46	Spaotsc	L5
512.74	Spaotsc	L5
728.241	Spaotsc	L5
662.08	Spaotsc	L5
668.113	Spaotsc	L5
1021.94	Spaotsc	L5
860.047	Spaotsc	L5
700.159	Spaotsc	L5
1000.12	Spaotsc	L5
769.301	Spaotsc	L5
883.698	Spaotsc	L5
880.588	Spaotsc	L5
1028.82	Spaotsc	L5
1100.46	Spaotsc	L5
805.265	Spaotsc	L5
943.022	Spaotsc	L5
863.206	Spaotsc	L5
513.537	Spaotsc	L5
928.502	Spaotsc	L5
839.897	Spaotsc	L5
733.884	Spaotsc	L5
950.989	Spaotsc	L5
804.085	Spaotsc	L5
763.462	Spaotsc	L5
786.669	Spaotsc	L5
799.387	Spaotsc	L5
846.161	Spaotsc	L6
840.457	Spaotsc	L6
754.508	Spaotsc	L6
747.258	Spaotsc	L6
730.506	Spaotsc	L6
766.438	Spaotsc	L6
774.875	Spaotsc	L6
902.257	Spaotsc	L6
705.491	Spaotsc	L6
897.397	Spaotsc	L6
482.432	Spaotsc	L6
685.037	Spaotsc	L6
800.789	Spaotsc	L6
943.809	Spaotsc	L6
805.314	Spaotsc	L6
908.825	Spaotsc	L6
1553.71	Spaotsc	L6
727.901	Spaotsc	L6
636.598	Spaotsc	L6
574.174	Spaotsc	L6
805.192	Spaotsc	L6
794.471	Spaotsc	L6
926.598	Spaotsc	L6
1031	Spaotsc	L6
694.288	Spaotsc	L6
566.351	Spaotsc	L6
578.922	Spaotsc	L6
659.398	Spaotsc	L6
769.837	Spaotsc	L6
664.301	Spaotsc	L6
592.123	Spaotsc	L6
861.268	Spaotsc	L6
785.765	Spaotsc	L6
714.374	Spaotsc	L6
1069.48	Spaotsc	L6
618.196	Spaotsc	L6
723.451	Spaotsc	L6
990.087	Spaotsc	L6
801.439	Spaotsc	L6
1569.84	Spaotsc	L6
686.527	Spaotsc	L6
657.887	Spaotsc	L6
891.984	Spaotsc	L6
1002.18	Spaotsc	L6
752.958	Spaotsc	L6
899.254	Spaotsc	L6
561.1	Spaotsc	L6
610.412	Spaotsc	L6
965.409	Spaotsc	L6
445.079	Spaotsc	L6
728.301	Spaotsc	L6
843.612	Spaotsc	L6
804.654	Spaotsc	L6
679.053	Spaotsc	L6
809.996	Spaotsc	L6
649.108	Spaotsc	L6
832.041	Spaotsc	L6
1078.11	Spaotsc	L6
678.604	Spaotsc	L6
1607.02	Spaotsc	L6
813.569	Spaotsc	L6
614.575	Spaotsc	L6
724.973	Spaotsc	L6
783.52	Spaotsc	L6
882.049	Spaotsc	L6
637.406	Spaotsc	L6
814.806	Spaotsc	L6
776.306	Spaotsc	L6
859.969	Spaotsc	L6
515.685	Spaotsc	L6
830.483	Spaotsc	L6
526.695	Spaotsc	L6
822.122	Spaotsc	L6
670.081	Spaotsc	L6
520.921	Spaotsc	L6
677.049	Spaotsc	L6
796.712	Spaotsc	L6
566.613	Spaotsc	L6
737.571	Spaotsc	L6
786.929	Spaotsc	L6
535.054	Spaotsc	L6
643.799	Spaotsc	L6
896.545	Spaotsc	L6
1259.26	Spaotsc	L6
800.277	Spaotsc	L6
739.757	Spaotsc	L6
798.843	Spaotsc	L6
1512.55	Spaotsc	L6
675.699	Spaotsc	L6
853.588	Spaotsc	L6
786.18	Spaotsc	L6
677.917	Spaotsc	L6
652.907	Spaotsc	L6
878.181	Spaotsc	L6
657.82	Spaotsc	L6
863.615	Spaotsc	L6
960.902	Spaotsc	L6
825.187	Spaotsc	L6
669.088	Spaotsc	L6
901.832	Spaotsc	L6
588.255	Spaotsc	L6
575.462	Spaotsc	L6
804.151	Spaotsc	L6
798.856	Spaotsc	L6
670.748	Spaotsc	L6
627.989	Spaotsc	L6
743.679	Spaotsc	L6
672.595	Spaotsc	L6
763.102	Spaotsc	L6
696.621	Spaotsc	L6
815.05	Spaotsc	L6
493.947	Spaotsc	L6
623.721	Spaotsc	L6
540.582	Spaotsc	L6
652.062	Spaotsc	L6
762.077	Spaotsc	L6
565.81	Spaotsc	L6
584.453	Spaotsc	L6
739.616	Spaotsc	L6
846.168	Spaotsc	L6
905.974	Spaotsc	L6
463.115	Spaotsc	L1
228.588	Spaotsc	L1
697.795	Spaotsc	L1
520.702	Spaotsc	L1
463.505	Spaotsc	L1
385.648	Spaotsc	L1
434.81	Spaotsc	L1
369.438	Spaotsc	L1
391.703	Spaotsc	L1
606.145	Spaotsc	L1
548.17	Spaotsc	L1
696.272	Spaotsc	L1
453.321	Spaotsc	L1
426.15	Spaotsc	L1
181.081	Spaotsc	L1
552.932	Spaotsc	L1
366.478	Spaotsc	L1
477.528	Spaotsc	L1
442.649	Spaotsc	L1
602.751	Spaotsc	L1
509.866	Spaotsc	L1
668.869	Spaotsc	L1
347.035	Spaotsc	L1
523.235	Spaotsc	L1
394.006	Spaotsc	L1
487.648	Spaotsc	L1
506.107	Spaotsc	L1
195.822	Spaotsc	L1
362.124	Spaotsc	L1
330.655	Spaotsc	L1
456.366	Spaotsc	L1
429.665	Spaotsc	L1
170.92	Spaotsc	L1
475.963	Spaotsc	L1
615.129	Spaotsc	L1
466.748	Spaotsc	L1
359.878	Spaotsc	L1
409.905	Spaotsc	L1
626.709	Spaotsc	L1
374.364	Spaotsc	L1
644.407	Spaotsc	L1
545.445	Spaotsc	L1
605.928	Spaotsc	L1
326.706	Spaotsc	L1
221.564	Spaotsc	L1
835.019	Spaotsc	L1
619.298	Spaotsc	L1
418.041	Spaotsc	L1
407.425	Spaotsc	L1
502.857	Spaotsc	L1
279.5	Spaotsc	L1
541.596	Spaotsc	L1
590.49	Spaotsc	L1
813.309	Spaotsc	L1
367.251	Spaotsc	L1
144.875	Spaotsc	L1
233.355	Spaotsc	L1
386.901	Spaotsc	L1
466.718	Spaotsc	L1
563.558	Spaotsc	L1
329.105	Spaotsc	L1
488.584	Spaotsc	L1
474.458	Spaotsc	L1
459.725	Spaotsc	L1
480.644	Spaotsc	L1
386.481	Spaotsc	L1
222.264	Spaotsc	L1
610.984	Spaotsc	L1
663.659	Spaotsc	L1
483.343	Spaotsc	L1
558.016	Spaotsc	L2
968.281	Spaotsc	L2
560.872	Spaotsc	L2
242.704	Spaotsc	L2
496.673	Spaotsc	L2
845.226	Spaotsc	L2
452.06	Spaotsc	L2
417.279	Spaotsc	L2
355.764	Spaotsc	L2
509.324	Spaotsc	L2
249.603	Spaotsc	L2
544.238	Spaotsc	L2
304.737	Spaotsc	L2
594.195	Spaotsc	L2
583.614	Spaotsc	L2
716.117	Spaotsc	L2
921.702	Spaotsc	L2
507.767	Spaotsc	L2
647.167	Spaotsc	L2
486.747	Spaotsc	L2
171.239	Spaotsc	L2
557.267	Spaotsc	L2
542.255	Spaotsc	L3
746.467	Spaotsc	L3
652.474	Spaotsc	L3
458.152	Spaotsc	L3
773.212	Spaotsc	L3
819.693	Spaotsc	L3
618.166	Spaotsc	L3
810.04	Spaotsc	L3
511.681	Spaotsc	L3
510.553	Spaotsc	L3
438.841	Spaotsc	L3
681.51	Spaotsc	L3
657.054	Spaotsc	L3
528.633	Spaotsc	L3
715.753	Spaotsc	L3
755.016	Spaotsc	L3
1012.53	Spaotsc	L3
682.399	Spaotsc	L3
987.101	Spaotsc	L3
519.107	Spaotsc	L3
830.942	Spaotsc	L3
811.285	Spaotsc	L3
864.839	Spaotsc	L3
852.12	Spaotsc	L3
634.19	Spaotsc	L3
644.159	Spaotsc	L3
595.544	Spaotsc	L3
701.632	Spaotsc	L3
304.086	Spaotsc	L3
966.983	Spaotsc	L3
582.375	Spaotsc	L3
742.782	Spaotsc	L3
641.398	Spaotsc	L3
421.936	Spaotsc	L3
190.357	Spaotsc	L3
856.335	Spaotsc	L3
616.373	Spaotsc	L3
519.436	Spaotsc	L3
781.135	Spaotsc	L3
634.816	Spaotsc	L3
716.249	Spaotsc	L3
871.58	Spaotsc	L3
446.745	Spaotsc	L3
652.55	Spaotsc	L3
701.02	Spaotsc	L3
880.13	Spaotsc	L3
737.178	Spaotsc	L3
418.131	Spaotsc	L3
755.954	Spaotsc	L3
735.379	Spaotsc	L3
701.465	Spaotsc	L3
710.917	Spaotsc	L3
715.859	Spaotsc	L3
663.89	Spaotsc	L3
614.33	Spaotsc	L3
749.652	Spaotsc	L3
601.536	Spaotsc	L3
744.852	Spaotsc	L3
339.833	Spaotsc	L3
675.074	Spaotsc	L3
510.015	Spaotsc	L3
367.053	Spaotsc	L3
577.077	Spaotsc	L3
771.289	Spaotsc	L3
584.718	Spaotsc	L3
461.21	Spaotsc	L3
739.428	Spaotsc	L3
372.344	Spaotsc	L3
623.586	Spaotsc	L3
648.995	Spaotsc	L3
529.996	Spaotsc	L3
836.449	Spaotsc	L3
445.78	Spaotsc	L3
693.625	Spaotsc	L3
671.847	Spaotsc	L3
647.97	Spaotsc	L3
508.673	Spaotsc	L3
592.927	Spaotsc	L3
706.599	Spaotsc	L3
1502.87	Spaotsc	L3
813.272	Spaotsc	L3
534.262	Spaotsc	L3
607.853	Spaotsc	L3
437.617	Spaotsc	L3
481.273	Spaotsc	L3
736.132	Spaotsc	L3
655.133	Spaotsc	L3
644.25	Spaotsc	L3
521.459	Spaotsc	L3
594.17	Spaotsc	L3
480.301	Spaotsc	L3
602.853	Spaotsc	L3
627.782	Spaotsc	L3
351.533	Spaotsc	L3
681.157	Spaotsc	L3
752.551	Spaotsc	L3
657.527	Spaotsc	L3
1561.9	Spaotsc	L3
599.296	Spaotsc	L3
866.301	Spaotsc	L3
728.176	Spaotsc	L3
747.64	Spaotsc	L3
611.209	Spaotsc	L3
381.19	Spaotsc	L3
769.644	Spaotsc	L3
688.452	Spaotsc	L3
644.337	Spaotsc	L3
795.532	Spaotsc	L3
571.85	Spaotsc	L3
837.688	Spaotsc	L3
821.979	Spaotsc	L3
865.484	Spaotsc	L3
651.561	Spaotsc	L3
582.277	Spaotsc	L3
621.994	Spaotsc	L3
581.616	Spaotsc	L3
521.875	Spaotsc	L3
424.694	Spaotsc	L3
355.817	Spaotsc	L3
804.479	Spaotsc	L3
632.432	Spaotsc	L3
660.804	Spaotsc	L3
579.593	Spaotsc	L3
638.342	Spaotsc	L3
535.377	Spaotsc	L3
249.053	Spaotsc	L3
744.508	Spaotsc	L3
354.923	Spaotsc	L3
537.002	Spaotsc	L3
579.484	Spaotsc	L3
648.539	Spaotsc	L3
402.674	Spaotsc	L3
443.306	Spaotsc	L3
594.562	Spaotsc	L3
798.336	Spaotsc	L3
545.722	Spaotsc	L3
740.573	Spaotsc	L3
626.288	Spaotsc	L3
674.299	Spaotsc	L3
715.283	Spaotsc	L3
727.307	Spaotsc	L3
539.363	Spaotsc	L3
556.143	Spaotsc	L3
627.739	Spaotsc	L3
971.698	Spaotsc	L3
479.034	Spaotsc	L3
538.526	Spaotsc	L3
379.234	Spaotsc	L3
510.758	Spaotsc	L3
481.34	Spaotsc	L3
624.998	Spaotsc	L3
681.629	Spaotsc	L3
695.129	Spaotsc	L3
631.933	Spaotsc	L3
528.153	Spaotsc	L3
619.395	Spaotsc	L3
645.936	Spaotsc	L3
597.26	Spaotsc	L3
706.026	Spaotsc	L3
1247.12	Spaotsc	L3
847.488	Spaotsc	L3
415.367	Spaotsc	L3
758.261	Spaotsc	L3
590.176	Spaotsc	L3
692.67	Spaotsc	L3
465.088	Spaotsc	L3
713.448	Spaotsc	L3
280.202	Spaotsc	L3
583.863	Spaotsc	L3
437.177	Spaotsc	L3
651.671	Spaotsc	L3
558.381	Spaotsc	L3
447.496	Spaotsc	L3
704.134	Spaotsc	L3
706.235	Spaotsc	L3
657.187	Spaotsc	L3
535.062	Spaotsc	L3
614.944	Spaotsc	L3
619.376	Spaotsc	L3
640.521	Spaotsc	L3
633.582	Spaotsc	L3
479.136	Spaotsc	L3
364.987	Spaotsc	L3
579.266	Spaotsc	L3
458.581	Spaotsc	L3
861.709	Spaotsc	L3
759.569	Spaotsc	L3
647.238	Spaotsc	L3
552.715	Spaotsc	L3
791.004	Spaotsc	L3
449.63	Spaotsc	L3
599.757	Spaotsc	L3
565.206	Spaotsc	L3
705.524	Spaotsc	L3
609.979	Spaotsc	L3
602.466	Spaotsc	L3
432.768	Spaotsc	L3
839.454	Spaotsc	L3
694.366	Spaotsc	L3
624.74	Spaotsc	L3
617.524	Spaotsc	L3
796.221	Spaotsc	L3
722.87	Spaotsc	L3
575.283	Spaotsc	L3
682.007	Spaotsc	L3
530.64	Spaotsc	L3
634.375	Spaotsc	L3
717.138	Spaotsc	L3
843.528	Spaotsc	L3
1504.37	Spaotsc	L3
576.874	Spaotsc	L3
623.473	Spaotsc	L3
753.546	Spaotsc	L3
796.97	Spaotsc	L3
554.453	Spaotsc	L3
660.866	Spaotsc	L3
872.192	Spaotsc	L3
496.702	Spaotsc	L4
756.31	Spaotsc	L4
770.284	Spaotsc	L4
715.294	Spaotsc	L4
1448.43	Spaotsc	L4
583.678	Spaotsc	L4
834.536	Spaotsc	L4
824.564	Spaotsc	L4
448.844	Spaotsc	L4
632.919	Spaotsc	L4
593.838	Spaotsc	L4
619.919	Spaotsc	L4
901.508	Spaotsc	L4
647.904	Spaotsc	L4
1531.85	Spaotsc	L4
956.95	Spaotsc	L4
753.801	Spaotsc	L4
844.16	Spaotsc	L4
759.55	Spaotsc	L4
736.017	Spaotsc	L4
990.331	Spaotsc	L4
826.976	Spaotsc	L4
807.702	Spaotsc	L4
725.993	Spaotsc	L4
611.137	Spaotsc	L4
761.081	Spaotsc	L4
770.353	Spaotsc	L4
533.6	Spaotsc	L4
829.881	Spaotsc	L4
814.274	Spaotsc	L4
796.134	Spaotsc	L4
824.423	Spaotsc	L4
623.846	Spaotsc	L4
753.776	Spaotsc	L4
627.698	Spaotsc	L4
805.25	Spaotsc	L4
642.31	Spaotsc	L4
560.694	Spaotsc	L4
856.179	Spaotsc	L4
1004.09	Spaotsc	L4
811.471	Spaotsc	L4
791.631	Spaotsc	L4
1010.73	Spaotsc	L4
786.377	Spaotsc	L4
697.888	Spaotsc	L4
886.108	Spaotsc	L4
777.004	Spaotsc	L4
391.92	Spaotsc	L4
834.456	Spaotsc	L4
904.954	Spaotsc	L4
823.487	Spaotsc	L4
986.361	Spaotsc	L4
783.354	Spaotsc	L4
639.996	Spaotsc	L4
502.67	Spaotsc	L4
684.224	Spaotsc	L4
523.039	Spaotsc	L4
744.785	Spaotsc	L4
852.711	Spaotsc	L4
918.924	Spaotsc	L4
697.107	Spaotsc	L4
846.866	Spaotsc	L4
769.936	Spaotsc	L4
904.572	Spaotsc	L4
776.487	Spaotsc	L4
884.039	Spaotsc	L4
545.593	Spaotsc	L4
780.158	Spaotsc	L4
669.151	Spaotsc	L4
792.295	Spaotsc	L4
548.849	Spaotsc	L4
683.508	Spaotsc	L4
827.268	Spaotsc	L4
950.085	Spaotsc	L4
642.094	Spaotsc	L4
757.967	Spaotsc	L4
530.894	Spaotsc	L4
643.783	Spaotsc	L4
735.706	Spaotsc	L4
698.997	Spaotsc	L4
511.582	Spaotsc	L4
849.596	Spaotsc	L4
773.172	Spaotsc	L4
1348.88	Spaotsc	L4
554.251	Spaotsc	L4
526.693	Spaotsc	L4
971.979	Spaotsc	L4
703.418	Spaotsc	L4
765.253	Spaotsc	L4
1000.84	Spaotsc	L4
765.437	Spaotsc	L4
638.549	Spaotsc	L4
678.12	Spaotsc	L4
912.52	Spaotsc	L4
774.878	Spaotsc	L4
721.351	Spaotsc	L4
641.658	Spaotsc	L4
521.134	Spaotsc	L4
757.725	Spaotsc	L4
537.998	Spaotsc	L4
602.164	Spaotsc	L4
911.871	Spaotsc	L4
837.274	Spaotsc	L4
669.65	Spaotsc	L4
807.655	Spaotsc	L4
384.406	Spaotsc	L4
670.519	Spaotsc	L4
807.56	Spaotsc	L4
918.65	Spaotsc	L4
408.04	Spaotsc	L4
730.069	Spaotsc	L4
485.181	Spaotsc	L4
649.456	Spaotsc	L4
749.999	Spaotsc	L4
546.012	Spaotsc	L4
776.152	Spaotsc	L4
840.819	Spaotsc	L4
771.572	Spaotsc	L4
839.98	Spaotsc	L4
745.952	Spaotsc	L4
478.577	Spaotsc	L4
606.619	Spaotsc	L4
815.735	Spaotsc	L4
1023.02	Spaotsc	L4
857.827	Spaotsc	L4
509.74	Spaotsc	L4
987.026	Spaotsc	L4
677.077	Spaotsc	L4
762.684	Spaotsc	L4
1081.42	Spaotsc	L4
772.035	Spaotsc	L4
560.551	Spaotsc	L4
673.828	Spaotsc	L4
830.183	Spaotsc	L4
708.82	Spaotsc	L4
722.26	Spaotsc	L4
860.401	Spaotsc	L4
674.902	Spaotsc	L4
1299.66	Spaotsc	L4
853.616	Spaotsc	L4
705.063	Spaotsc	L4
851.798	Spaotsc	L4
706.264	Spaotsc	L4
1502.45	Spaotsc	L4
751.876	Spaotsc	L4
579.229	Spaotsc	L4
812.082	Spaotsc	L4
946.554	Spaotsc	L4
843.395	Spaotsc	L4
672.751	Spaotsc	L4
926.201	Spaotsc	L4
736.788	Spaotsc	L4
993.923	Spaotsc	L4
871.185	Spaotsc	L4
685.326	Spaotsc	L4
945.955	Spaotsc	L4
678.554	Spaotsc	L4
768.578	Spaotsc	L4
823.7	Spaotsc	L4
532.761	Spaotsc	L4
670.278	Spaotsc	L4
1051.57	Spaotsc	L4
698.916	Spaotsc	L4
657.702	Spaotsc	L4
436.71	Spaotsc	L4
573.738	Spaotsc	L4
718.497	Spaotsc	L4
800.74	Spaotsc	L4
763.492	Spaotsc	L4
870.661	Spaotsc	L4
549.094	Spaotsc	L4
980.923	Spaotsc	L4
877.339	Spaotsc	L4
615.943	Spaotsc	L4
648.668	Spaotsc	L4
546.369	Spaotsc	L4
813.764	Spaotsc	L4
1507.58	Spaotsc	L4
604.957	Spaotsc	L4
783.655	Spaotsc	L4
846.042	Spaotsc	L4
811.048	Spaotsc	L4
623.667	Spaotsc	L4
752.605	Spaotsc	L4
963.745	Spaotsc	L4
972.312	Spaotsc	L4
742.497	Spaotsc	L4
961.936	Spaotsc	L4
617.63	Spaotsc	L4
642.866	Spaotsc	L4
648.431	Spaotsc	L4
946.327	Spaotsc	L4
731.988	Spaotsc	L4
510.84	Spaotsc	L4
412.567	Spaotsc	L4
814.258	Spaotsc	L4
935.895	Spaotsc	L4
888.865	Spaotsc	L4
599.936	Spaotsc	L4
965.732	Spaotsc	L4
790.007	Spaotsc	L4
649.072	Spaotsc	L4
992.725	Spaotsc	L4
772.452	Spaotsc	L4
810.047	Spaotsc	L4
678.982	Spaotsc	L4
650.984	Spaotsc	L4
851.378	Spaotsc	L4
985.868	Spaotsc	L4
918.291	Spaotsc	L4
919.012	Spaotsc	L4
1001.45	Spaotsc	L4
782.583	Spaotsc	L4
530.503	Spaotsc	L4
878.87	Spaotsc	L4
714.856	Spaotsc	L4
800.702	Spaotsc	L4
727.797	Spaotsc	L4
606.209	Spaotsc	L4
573.502	Spaotsc	L4
819.67	Spaotsc	L4
528.277	Spaotsc	L4
549.563	Spaotsc	L4
555.28	Spaotsc	L4
872.427	Spaotsc	L4
684.793	Spaotsc	L4
756.361	Spaotsc	L4
889.965	Spaotsc	L4
353.304	Spaotsc	L5
757.134	Spaotsc	L5
714.906	Spaotsc	L5
606.744	Spaotsc	L5
797.861	Spaotsc	L5
854.222	Spaotsc	L5
894.481	Spaotsc	L5
816.513	Spaotsc	L5
875.152	Spaotsc	L5
524.119	Spaotsc	L5
677.328	Spaotsc	L5
513.909	Spaotsc	L5
1489.62	Spaotsc	L5
869.814	Spaotsc	L5
579.385	Spaotsc	L5
700.53	Spaotsc	L5
735.593	Spaotsc	L5
736.269	Spaotsc	L5
1018.04	Spaotsc	L5
767.701	Spaotsc	L5
1522.15	Spaotsc	L5
654.41	Spaotsc	L5
624.67	Spaotsc	L5
951.848	Spaotsc	L5
828.67	Spaotsc	L5
747.653	Spaotsc	L5
755.675	Spaotsc	L5
845.987	Spaotsc	L5
750.622	Spaotsc	L5
943.933	Spaotsc	L5
918.988	Spaotsc	L5
599.085	Spaotsc	L5
684.736	Spaotsc	L5
805.213	Spaotsc	L5
892.837	Spaotsc	L5
861.42	Spaotsc	L5
751.229	Spaotsc	L5
729.449	Spaotsc	L5
603.456	Spaotsc	L5
925.819	Spaotsc	L5
862.827	Spaotsc	L5
1048.62	Spaotsc	L5
357.59	Spaotsc	L5
1493.17	Spaotsc	L5
915.116	Spaotsc	L5
482.655	Spaotsc	L5
859.841	Spaotsc	L5
922.703	Spaotsc	L5
720.166	Spaotsc	L5
720.84	Spaotsc	L5
836.798	Spaotsc	L5
1577.14	Spaotsc	L5
811.57	Spaotsc	L5
745.689	Spaotsc	L5
493.405	Spaotsc	L5
687.822	Spaotsc	L5
807.976	Spaotsc	L5
951.864	Spaotsc	L5
992.593	Spaotsc	L5
699.782	Spaotsc	L5
387.533	Spaotsc	L5
359.262	Spaotsc	L5
692.236	Spaotsc	L5
898.455	Spaotsc	L5
805.434	Spaotsc	L5
839.71	Spaotsc	L5
1014.39	Spaotsc	L5
767.346	Spaotsc	L5
719.672	Spaotsc	L5
876.796	Spaotsc	L5
730.638	Spaotsc	L5
660.053	Spaotsc	L5
708.269	Spaotsc	L5
827.72	Spaotsc	L5
795.439	Spaotsc	L5
759.192	Spaotsc	L5
741.796	Spaotsc	L5
780.406	Spaotsc	L5
828.596	Spaotsc	L5
1513.8	Spaotsc	L5
988.173	Spaotsc	L5
814.162	Spaotsc	L5
851.881	Spaotsc	L5
1060.5	Spaotsc	L5
925.189	Spaotsc	L5
817.569	Spaotsc	L5
1014.48	Spaotsc	L5
815.446	Spaotsc	L5
375.416	Spaotsc	L5
847.317	Spaotsc	L5
651.499	Spaotsc	L5
586.222	Spaotsc	L5
559.662	Spaotsc	L5
1007.28	Spaotsc	L5
679.194	Spaotsc	L5
659.184	Spaotsc	L5
764.391	Spaotsc	L5
680.677	Spaotsc	L5
763.687	Spaotsc	L5
991.368	Spaotsc	L5
776.337	Spaotsc	L5
691.057	Spaotsc	L5
758.413	Spaotsc	L5
954.238	Spaotsc	L5
665.993	Spaotsc	L5
881.346	Spaotsc	L5
1217.5	Spaotsc	L5
710.031	Spaotsc	L5
768.637	Spaotsc	L5
678.071	Spaotsc	L5
462.295	Spaotsc	L5
924.275	Spaotsc	L5
822.701	Spaotsc	L5
1128.86	Spaotsc	L5
613.09	Spaotsc	L5
1042.46	Spaotsc	L5
696.863	Spaotsc	L5
756.104	Spaotsc	L5
734.519	Spaotsc	L5
878.357	Spaotsc	L5
779.775	Spaotsc	L5
758.451	Spaotsc	L5
822.406	Spaotsc	L5
677.983	Spaotsc	L5
675.163	Spaotsc	L5
678.519	Spaotsc	L5
840.388	Spaotsc	L5
883.761	Spaotsc	L5
835.243	Spaotsc	L5
525.009	Spaotsc	L5
947.8	Spaotsc	L5
717.13	Spaotsc	L5
797.894	Spaotsc	L5
607.536	Spaotsc	L5
738.583	Spaotsc	L5
710.367	Spaotsc	L5
780.178	Spaotsc	L5
995.738	Spaotsc	L5
687.209	Spaotsc	L5
813.071	Spaotsc	L5
698.182	Spaotsc	L5
934.647	Spaotsc	L5
556.944	Spaotsc	L5
550.438	Spaotsc	L5
900.259	Spaotsc	L5
909.704	Spaotsc	L5
867.975	Spaotsc	L5
866.432	Spaotsc	L5
282.104	Spaotsc	L5
344.462	Spaotsc	L5
698.011	Spaotsc	L5
973.939	Spaotsc	L5
910.745	Spaotsc	L5
748.051	Spaotsc	L5
609.875	Spaotsc	L5
547.376	Spaotsc	L5
981.108	Spaotsc	L5
665.229	Spaotsc	L5
850.932	Spaotsc	L5
767.492	Spaotsc	L5
777.99	Spaotsc	L5
645.724	Spaotsc	L5
825.835	Spaotsc	L5
823.634	Spaotsc	L5
950.722	Spaotsc	L5
1431.17	Spaotsc	L5
803.577	Spaotsc	L5
797.049	Spaotsc	L5
611.767	Spaotsc	L5
677.172	Spaotsc	L5
359.755	Spaotsc	L5
607.878	Spaotsc	L5
804.411	Spaotsc	L5
699.799	Spaotsc	L5
925.316	Spaotsc	L5
846.097	Spaotsc	L5
824.286	Spaotsc	L5
830.371	Spaotsc	L5
626.49	Spaotsc	L5
805.755	Spaotsc	L5
916.344	Spaotsc	L5
720.719	Spaotsc	L5
938.859	Spaotsc	L5
805.741	Spaotsc	L5
742.868	Spaotsc	L5
734.998	Spaotsc	L5
663.182	Spaotsc	L5
977.98	Spaotsc	L5
678.046	Spaotsc	L5
865.704	Spaotsc	L5
658.547	Spaotsc	L5
456.35	Spaotsc	L5
997.021	Spaotsc	L5
591.385	Spaotsc	L5
877.85	Spaotsc	L5
785.018	Spaotsc	L5
570.002	Spaotsc	L5
473.412	Spaotsc	L5
393.962	Spaotsc	L5
979.986	Spaotsc	L5
487.74	Spaotsc	L5
943.904	Spaotsc	L5
794.79	Spaotsc	L5
897.412	Spaotsc	L5
868.681	Spaotsc	L5
962.997	Spaotsc	L5
966.23	Spaotsc	L5
1159.3	Spaotsc	L5
307.849	Spaotsc	L5
880.43	Spaotsc	L5
817.292	Spaotsc	L5
827.985	Spaotsc	L5
837.118	Spaotsc	L5
995.564	Spaotsc	L5
783.701	Spaotsc	L5
592.182	Spaotsc	L5
777.672	Spaotsc	L5
747.55	Spaotsc	L5
822.266	Spaotsc	L5
786.616	Spaotsc	L5
725.741	Spaotsc	L5
838.958	Spaotsc	L5
909.95	Spaotsc	L5
992.568	Spaotsc	L5
939.11	Spaotsc	L5
701.157	Spaotsc	L5
773.837	Spaotsc	L6
887.779	Spaotsc	L6
931.107	Spaotsc	L6
828.594	Spaotsc	L6
735.774	Spaotsc	L6
795.674	Spaotsc	L6
1472	Spaotsc	L6
757.114	Spaotsc	L6
642.023	Spaotsc	L6
786.757	Spaotsc	L6
917.54	Spaotsc	L6
773.425	Spaotsc	L6
563.631	Spaotsc	L6
842.542	Spaotsc	L6
602.758	Spaotsc	L6
870.284	Spaotsc	L6
888.647	Spaotsc	L6
750.165	Spaotsc	L6
778.009	Spaotsc	L6
791.751	Spaotsc	L6
1505.36	Spaotsc	L6
816.122	Spaotsc	L6
790.322	Spaotsc	L6
732.003	Spaotsc	L6
675.805	Spaotsc	L6
780.575	Spaotsc	L6
832.794	Spaotsc	L6
717.232	Spaotsc	L6
1490.52	Spaotsc	L6
816.994	Spaotsc	L6
754.191	Spaotsc	L6
741.161	Spaotsc	L6
770.563	Spaotsc	L6
520.266	Spaotsc	L6
427.953	Spaotsc	L6
880.695	Spaotsc	L6
537.622	Spaotsc	L6
677.473	Spaotsc	L6
917.482	Spaotsc	L6
1262.48	Spaotsc	L6
783.226	Spaotsc	L6
778.123	Spaotsc	L6
800.707	Spaotsc	L6
1506.02	Spaotsc	L6
695.467	Spaotsc	L6
892.308	Spaotsc	L6
746.419	Spaotsc	L6
784.221	Spaotsc	L6
685.151	Spaotsc	L6
636.148	Spaotsc	L6
863.513	Spaotsc	L6
736.14	Spaotsc	L6
788.534	Spaotsc	L6
826.4	Spaotsc	L6
856.885	Spaotsc	L6
616.856	Spaotsc	L6
784.002	Spaotsc	L6
795.637	Spaotsc	L6
916.088	Spaotsc	L6
771.453	Spaotsc	L6
656.39	Spaotsc	L6
376.761	Spaotsc	L6
882.494	Spaotsc	L6
672.192	Spaotsc	L6
839.348	Spaotsc	L6
1580.74	Spaotsc	L6
690.753	Spaotsc	L6
854.158	Spaotsc	L6
817.169	Spaotsc	L6
472.136	Spaotsc	L6
767.233	Spaotsc	L6
722.574	Spaotsc	L6
1596.89	Spaotsc	L6
587.396	Spaotsc	L6
900.973	Spaotsc	L6
735.607	Spaotsc	L6
613.307	Spaotsc	L6
794.588	Spaotsc	L6
785.559	Spaotsc	L6
815.681	Spaotsc	L6
539.539	Spaotsc	L6
963.767	Spaotsc	L6
853.343	Spaotsc	L6
729.37	Spaotsc	L6
740.631	Spaotsc	L6
891.307	Spaotsc	L6
736.381	Spaotsc	L6
770.663	Spaotsc	L6
382.081	Spaotsc	L6
891.38	Spaotsc	L6
699.844	Spaotsc	L6
893.887	Spaotsc	L6
835.699	Spaotsc	L6
1515.79	Spaotsc	L6
734.433	Spaotsc	L6
479.664	Spaotsc	L6
[truncated: 86,432 more rows]
