# Supplementary material for: STEM enables mapping of single-cell and spatial transcriptomics data with transfer learning
Source: Commun Biol. 2024 Jan 6;7:56. doi: 10.1038/s42003-023-05640-1 (PMC10771471; doi:10.1038/s42003-023-05640-1)
Supplement: Supplementary file 7 — Supplementary Data 4 [file 42003_2023_5640_MOESM7_ESM.xlsx]

## Sheet: Sheet1
cell	Sparc	Tagln	Prss23	Rspo3	Dcn	Apoe	name
AGGAATAAGCTAGAAT-5	3.16309	0	1.81185	0	3.84645	3.20769	PV
AGGGCCTAGTAAACGT-5	3.14596	0	2.37313	0	4.27523	3.01856	PV
AGGTTGTCATGTTCGA-5	2.81106	4.96828	2.7674	0	2.39287	3.9264	PV
AGTGATCAGCTTTGTG-5	4.46334	3.5671	1.11663	0.706691	3.24472	2.10302	PV
AGTTCGATCAGATGCT-5	3.46243	0	2.39325	0	3.47871	1.98562	PV
ATACCTTGTGACGCCT-5	3.55524	0	1.7329	0	3.13061	2.53707	PV
ATGGGTTCAGAGTTCT-5	3.02374	0.79886	1.54095	2.37807	5.34774	4.54275	CV
ATGTCCCGTGTTAGCT-5	2.51355	0	1.56505	0	3.3708	3.35205	PV
ATTGGGTTCTCAACGA-5	3.57608	0	2.45479	0	3.02565	1.17583	PV
CCCAACTGTCTTCCGT-5	2.42054	0	1.75514	0	3.00256	3.31981	PV
CCGGGTATCCACTTTA-5	3.40191	0	2.06811	0.867928	5.27739	2.78511	PV
GACTCTCTCTGGACTA-5	2.4951	0	1.92987	0	3.62808	2.59761	PV
GCCTGTTTCCGGACTG-5	2.7274	0	1.57101	0	3.88453	3.21173	PV
GGCGTCAAGACGCCCT-5	3.47316	0	1.46401	0	3.87515	3.04164	PV
GGTTAACGTAGGAGGG-5	3.95043	0	1.168	0	4.54386	2.88959	PV
GTCATTTAGTCGTTAC-5	2.97395	1.2003	0.770369	2.33064	5.29559	4.13532	CV
GTTATGGCACTTGTCC-5	3.75195	0	2.67009	0	4.94545	1.07165	PV
TATATCCCATGACAGG-5	3.15064	0	2.32715	0	4.14992	2.88792	PV
TCAAGCATCGCCATAA-5	1.89119	0	1.68208	0	3.6986	2.95137	PV
TCATACTGTCCATAGT-5	2.54516	0	2.28329	0	3.64904	2.92412	PV
TCATGGAAGCGTGCTC-5	2.86392	0	2.3462	0	3.73134	2.08993	PV
TCCTTTCTCAGGACAG-5	3.6827	0	1.46366	0	4.19461	2.86839	PV
TCGGGTGTCGTTGTTT-5	3.63101	0	2.1878	0	3.18558	1.80642	PV
TGAATCGGTTCAATCG-5	2.97849	0	2.05217	0	3.33716	2.71701	PV
TGTGATGCATGCAGCC-5	1.19321	0	1.19321	0	2.06598	4.06803	PV
TGTTCTAAGCTCGGCT-5	3.22437	0	1.76259	0	3.61648	2.62998	PV
TTCGGTCCAGACAAGC-5	3.85389	0	2.0277	0	4.342	2.25922	PV
TTGACCCGTATGCGTT-5	3.14317	0	2.6224	0	5.24265	2.75905	PV
AAATGGAAGAAGCTGC-6	3.79072	1.30982	1.30982	1.30982	4.71784	3.69461	PV
AATGGAAGTACGTGAG-6	3.44123	0	1.35547	2.4047	5.28191	4.30951	CV
AATGGAAGTGCCCAGT-6	3.00909	0	0	1.95797	5.42564	4.46824	PV
AATTTCCAGTAAACTG-6	3.66087	1.8386	0.631954	1.29304	5.01021	3.91904	PV
ACATCCCAGGAGATAG-6	3.86999	0	0.750315	2.66806	5.26393	3.91556	CV
ACCTACCCACATTGTG-6	3.19058	2.80548	1.27792	0	5.01841	4.3977	PV
ACGTAGTAGCCAGTAG-6	3.25495	0	0.757363	2.95086	5.43719	4.7774	CV
AGATAGATCTGGTGCG-6	3.8341	0.718992	1.42481	1.42481	5.08115	3.26792	PV
AGCGTATTCACAATGC-6	4.07344	2.2376	2.2376	2.47503	4.61128	3.93622	PV
AGGTTACAGCCATTTG-6	3.38681	0	1.69824	2.09715	5.15515	4.6413	CV
AGTCATGCAATTTCGG-6	3.42993	1.33519	0	1.88729	5.11905	3.06985	PV
ATCCCTGTCCGGACGT-6	3.59114	0	0.559925	1.94653	4.89669	4.074	CV
ATGACCATCAACTACG-6	4.147	0.77676	1.50923	2.63322	5.30157	4.58982	PV
ATGGTTGAGCCTTCTC-6	3.47894	1.1298	1.1298	1.64674	5.15813	3.99679	PV
ATTTACCGTAGTGCGA-6	3.60342	1.38052	1.09348	1.09348	4.87515	2.93714	PV
CAAGACTAGTATGGAT-6	3.4999	0	1.27228	2.00451	4.72518	4.0064	CV
CAATACGGTATGCAAA-6	3.68328	1.06179	0.665656	1.06179	4.75689	3.03789	PV
CACGTTCGTGAGTTGG-6	3.36277	1.09549	0.690804	1.78785	5.08293	4.03844	PV
CAGAGCCTCCATTTCA-6	3.4389	0	1.12477	2.6753	5.34209	4.21278	CV
CATGGATTCCGGCTTT-6	3.07934	0	1.1954	2.69661	4.74573	3.69345	CV
CATGGTAAGTTAACGA-6	2.53123	0	0	2.43467	5.66265	5.12842	CV
CATTGCCCAGATCACT-6	3.41749	0.563166	0.921257	2.57258	5.18578	3.78657	CV
CATTGTTTCTAGACAC-6	3.38827	0	0.722612	1.9959	5.41911	4.60078	CV
CCCAACTGTCATCAGT-6	3.3789	2.64471	0	2.02018	4.86456	3.63912	PV
CCCGAAGGTTGATCGT-6	3.54071	0.767731	1.91314	2.77342	5.39556	4.45969	CV
CGGGCATGTCGGTACC-6	3.67464	0	1.41495	2.51982	5.32611	4.64283	CV
CGTCCATGTGTATCCA-6	3.54042	1.58171	0	1.27411	5.33911	3.98523	PV
CGTGTCTAGTCGCTAT-6	3.24543	0.896636	1.36166	1.36166	4.5265	3.5375	PV
CGTGTCTCATCTTCGC-6	3.12884	1.09398	0	1.93995	5.23483	3.60415	CV
CGTTAGACATGCAGGA-6	3.66061	2.2231	0.973494	0	4.4032	4.1525	PV
CTACCTGCAAGGTACG-6	4.07195	1.01073	1.28687	1.96244	5.0533	3.79976	PV
CTATAGGCATAGATGA-6	3.65284	1.30416	0	2.34143	4.90697	4.27863	CV
CTCCACACAGATCCTA-6	2.83536	0	0	2.19925	5.23871	4.6657	CV
CTCTCAGCAGAGTTGG-6	3.20145	0	0	2.7174	5.23211	3.29305	CV
CTGCGAGAGCTAGCCC-6	3.12304	0.664821	0.664821	2.51201	5.48793	4.03785	CV
CTTAGGAAGAGGTGCT-6	2.33651	0	1.55562	2.13724	5.26532	3.69509	CV
CTTCAATAGGCGTTAG-6	3.00263	0	0	3.06033	5.27798	4.70995	CV
CTTCAATCAGGTCAGA-6	2.04377	0	0.75139	2.29853	4.97226	4.36024	CV
CTTCCTTCAGAGATTA-6	3.96865	2.46593	1.08485	2.06134	4.66161	4.04009	PV
GAAGCCCGTAGTGATA-6	3.02771	0	0	2.97633	5.14542	4.65828	CV
GATGAGGGTCTACAGT-6	2.17669	0.749868	1.47021	1.88458	5.57378	4.90532	CV
GATGTTGCAGTAACGG-6	2.74884	0	1.53818	0.796926	4.821	3.71886	PV
GATTCGATCCATCTAT-6	3.10577	0	0.72577	2.0012	4.79987	3.55884	PV
GATTCTTGTGTAAACA-6	3.50226	0	1.10257	2.30793	5.51124	3.85596	CV
GCAGGCTTCTTTGGAG-6	4.31668	1.14195	1.14195	2.00129	5.43467	4.05831	PV
GCCGATGCAGTTTGGT-6	3.89298	1.73844	0.775703	1.92579	5.07772	4.23386	PV
GCGTGCAGTACCTAGT-6	2.4864	0	1.16427	0	3.85598	2.9247	PV
GCGTTTCAGTGTGTTC-6	3.28314	0	0.79835	1.96141	5.39233	4.50199	CV
GCTACCTAGCCTCAAT-6	2.94216	0	0	2.58672	5.21682	3.98759	CV
GCTACCTCATATCGGT-6	3.81085	0	0	2.28623	5.35253	4.09299	CV
GCTGCAGAGAAACTCA-6	2.90584	1.49428	0.766418	2.06841	4.75535	4.60593	CV
GCTGGGTTCTATTGTC-6	3.06367	0	0	1.97554	5.16924	4.46659	CV
GGAAGTGTCAAGCTGT-6	3.53345	0	2.40848	0	3.18324	3.44525	PV
GGGATGAAGCGACTGA-6	2.71987	0	0.665378	2.34682	5.5423	4.11895	CV
GGGATGACAACTCCCT-6	3.29946	0	0	2.99065	5.51174	4.54002	CV
GGGCTCAGTCTCAAGT-6	3.03586	0	0	2.8631	5.70173	4.58387	CV
GGGTAGACACTCCCTA-6	3.24373	0.802656	0.802656	1.77932	5.16973	4.60033	CV
GGTCTGGAGTCCGCCA-6	3.51249	0	0.734476	2.15068	5.11095	4.70523	CV
GTCACGGCAAGGCGTA-6	2.88869	1.72778	0	0.93323	5.32124	4.41599	PV
GTCGCGAAGTCCCTAA-6	3.65124	0.99531	1.48413	1.48413	5.0291	3.88682	CV
GTCGTAAAGGTTGCCC-6	3.4217	1.24371	0	0	4.75172	3.46121	PV
GTTGCGGGTATTGAGA-6	2.88737	0	0	1.95333	5.00174	4.40792	CV
GTTGTCCTCGGAGTAG-6	3.09552	1.29125	0.840991	2.32539	5.3811	4.75121	CV
TAATCTCGTGACCGAA-6	2.90063	0	0	0	3.33702	2.99546	PV
TAATCTCTCAGGGTAG-6	2.89482	0	0.695507	2.83765	5.18084	4.61979	CV
TACCGGGCACAGCGCT-6	3.46824	0	0	1.37625	4.78249	4.07279	CV
TACGTCCGTCGGCACT-6	2.90511	0	0.700975	3.193	5.40915	4.80296	CV
TAGAGTCAGTAGACCG-6	2.66787	0	0.638665	2.46193	5.38964	4.30817	CV
TATCTTGCATTCCTAT-6	3.90491	0	1.78572	2.0731	5.3255	3.73059	CV
TATGTTCAGCCGATCC-6	2.8615	0	0	2.10576	5.39118	4.4956	CV
TATTGCTAGACGAAGA-6	3.32617	0	0.797332	1.95982	5.32737	4.37015	PV
TCATACTCACCATAAC-6	2.94938	0	0.600186	1.91061	5.35056	4.49787	CV
TCATGTTCACGCGCAT-6	3.33635	0	0	2.10791	5.21267	3.56523	PV
TCCACCAAGCCGGATA-6	3.50712	0	0.683283	2.68956	5.42268	4.33714	CV
TCCGATCAGACGAAGA-6	3.63791	0	0	3.06435	5.57078	4.21015	CV
TCCTCCCTCCTAACAG-6	2.76571	0	0	2.51662	5.45152	4.51325	CV
TCCTGCAAGGGTATAT-6	3.18743	0	0	2.24558	5.17191	4.18052	CV
TCCTTTCTCGTCGCTT-6	3.07445	1.76746	1.23197	1.23197	5.16251	4.46813	PV
TCGTGCTAGTCCGTCG-6	3.00169	0	0	1.99785	5.26951	3.8657	CV
TCTAACTAGCACTCCG-6	3.22199	0	0	2.6656	5.35192	4.47675	CV
TGAGCATAGGTTCCAT-6	2.56753	0	0	1.94831	5.33743	4.77853	CV
TGAGGAGGTTCGGACC-6	3.0995	0	0	2.26875	5.46375	4.56789	CV
TGCAGTACATTGACAC-6	3.3121	0	0	2.47554	5.20942	4.24046	CV
TGCAGTATCGCACGGT-6	3.44561	2.04733	1.47558	2.24432	5.1633	4.54089	PV
TGCGACGAGGGTCACA-6	3.85728	1.28725	1.83188	1.50343	5.13937	4.02676	PV
TGCGATACACAATGAA-6	3.42485	0	0	2.67471	5.12695	4.14532	CV
TGCTTCGTCGCCGAGT-6	4.162	0.864537	1.32117	0	5.13574	3.13473	PV
TGGATGTTCTCTATAC-6	3.71668	0.617224	0.617224	2.41995	5.13104	4.01893	CV
TGGGAAGTCAGACTGT-6	3.49827	0	0.848339	2.66428	5.0749	4.5344	CV
TGGTGATGTGGAGAAA-6	3.49822	1.36462	0	1.76765	5.18064	3.96052	PV
TGTAACGTCGAAATCC-6	3.4837	0.864175	0.864175	1.32071	4.80261	3.52498	PV
TGTTCATCAGTAGGAC-6	4.03258	0.841219	1.83685	1.29154	5.41139	4.27994	PV
TTCCACGTCCGCAACG-6	2.98717	0	0	2.16366	5.3863	4.41048	CV
TTCCGTGAGACAAGCC-6	3.15329	3.11578	2.57021	2.75077	5.14062	4.39654	PV
TTCTCTCAGTCGCGAA-6	3.53784	1.48724	1.27219	0.997845	5.18311	3.81822	PV
TTCTTGAGTTTCACAG-6	3.3022	0	0	1.7141	5.27016	4.11594	CV
TTGAACGTCCTCACTG-6	3.72123	0	1.93149	1.08741	5.07701	3.89552	PV
TTGAACGTCTCACGAA-6	3.27415	1.30179	0	3.0478	4.93309	3.92204	CV
TTGTTGTGTTGGGACA-6	3.18964	0	0.829996	2.53685	5.54937	4.4281	CV
TTTAGTCCAAGAGAGA-6	3.64861	0	0.774458	2.0815	5.48368	4.54916	PV
AAAGGGCCAGACAAAT-10	3.96736	1.16507	0	0	4.85948	3.49618	PV
AAAGGTACACAGGATG-10	3.47849	2.81573	0	1.66455	4.5712	4.01196	CV
AAAGTGAGTGACTGTT-10	3.0638	0	1.72959	0	3.89668	3.36142	PV
AACAAGAAGGGAGGGT-10	3.35382	0	0.788689	2.94484	5.19227	4.53731	CV
AAGCATCCACGTCATA-10	4.31767	1.88266	2.1926	1.75355	4.87915	3.584	PV
AAGCGTTTCCGTCAAA-10	3.84413	2.35372	0.669092	1.06641	4.61521	3.80251	PV
AAGTACCGTTGACTAC-10	3.4924	1.09579	1.60605	0	4.61092	3.087	PV
AATGACCGTCATCTAG-10	3.82241	1.56975	0.668529	0.668529	5.2437	3.73549	PV
AATTCCTGTAGCCCTG-10	1.67584	0	0.735161	1.86083	5.18172	4.47581	PV
ACAGCCGTCTTGTTAC-10	3.94079	3.71867	1.74581	1.21351	4.38005	3.32526	PV
ACCACAAAGGTCGCCT-10	3.8938	2.03864	1.30076	2.03864	4.70551	3.83784	PV
ACCATTTGTGACGCCT-10	3.63336	0.766044	1.91046	1.91046	4.85816	4.24956	PV
ACGGTCGGTCCGGATC-10	2.40093	0	0	2.99334	5.36566	4.55014	CV
ACGTCCTTCAAATGAG-10	3.36161	1.56774	0	1.99147	5.139	4.54997	CV
ACGTCCTTCGTAACTG-10	2.49012	0	0	2.94322	5.04016	4.25052	CV
ACTCTCGAGTAGATCA-10	2.87237	0	1.27144	1.81351	4.872	3.53683	CV
ACTTCCGAGAAGGTAG-10	2.99228	0	0	2.99228	5.28465	4.67853	CV
ACTTCGCTCACCCTGT-10	3.66103	1.06301	0	1.34615	4.4685	3.66103	PV
AGAAGCGAGGTTATAG-10	3.07086	0	0	2.18694	5.4666	4.62713	CV
AGAAGCGGTGACACGA-10	4.39721	0.9958	0.9958	2.25491	4.68706	3.98738	PV
AGACTCAGTTCGTTCC-10	3.37814	1.34329	1.5635	0.664682	4.63413	4.47547	PV
AGAGAATGTGGACAGT-10	3.24248	0	0	1.7249	5.02162	3.63483	PV
AGATCGTCATTCTCCG-10	2.5037	0	0.876905	1.65065	5.57916	4.84663	CV
AGCGCCATCGTACACA-10	4.28795	1.325	1.6377	2.06756	4.53832	3.71484	PV
AGCGTATGTGGGCTTC-10	3.93161	1.86153	1.86153	1.67651	4.77377	4.01342	PV
AGCTCAAAGCTCCATA-10	3.39035	2.56098	1.94223	1.52269	5.00503	4.16398	PV
AGGACGAAGGTACAGC-10	3.89156	0	0	1.82713	4.92478	4.08462	PV
AGGATAAGTTGAATCC-10	2.95229	0	1.22963	1.76472	5.2955	4.39271	CV
AGGGTCCGTCGGATTT-10	3.3798	0.665517	1.0616	1.74528	5.05629	4.11923	PV
AGTACTGTCGCCAGAC-10	2.98305	0	0.713712	2.11516	5.09671	4.30283	PV
AGTGACTTCGGATAAA-10	3.41091	0	0.754546	1.47703	5.14895	4.54872	PV
ATCACGAAGCTAAACA-10	3.81677	0	0.804205	0	5.19331	3.67078	CV
ATCACGACAATGGCAG-10	3.64541	0	1.33894	1.8916	5.13934	3.87434	PV
ATCACGACACCTGAAT-10	3.9488	0.756361	2.30698	0.756361	5.13918	4.43862	PV
ATCGATGAGGGTTAGC-10	3.22969	1.16519	0.74349	1.68881	4.87661	3.46234	PV
ATCGATGCACTCACTC-10	2.89672	1.66367	0.886336	0	4.8059	3.43239	PV
ATCGTGAGTAGTGATA-10	2.38959	0	0	1.78415	5.04078	4.70048	CV
ATGAGTCGTTCATCTT-10	3.58803	0	0.710103	2.3329	5.23745	4.25265	CV
ATGGAGGGTAAGGTCG-10	4.48907	1.53266	1.53266	1.31449	4.97261	3.68956	PV
ATGGAGGGTTGAGTCT-10	3.91013	0	1.18622	1.48433	5.55311	4.61597	PV
ATGGATCTCCAAGCCG-10	2.80642	0	0	1.89533	5.26404	4.45226	CV
ATGGTTGAGTGCCCGT-10	3.38668	0	1.21807	2.09703	4.8074	4.02096	CV
ATGGTTGGTATCACCA-10	4.749	0	2.18203	1.01073	4.90299	3.62966	PV
ATTCAGGCAGATCACT-10	3.02339	1.23695	1.54066	0	4.64145	3.85982	PV
ATTTCACAGCACTCGC-10	3.42224	0.804205	0.804205	1.24411	4.89137	4.09894	CV
ATTTCACCAACACGTT-10	2.23454	2.39886	0	1.46715	4.49343	4.72549	PV
CAAGACTCAGCGACCT-10	3.00599	1.14232	0	2.89437	5.42586	3.7769	CV
CAAGCTATCGCCTATC-10	3.58179	0	1.25149	2.39628	5.17579	4.32898	CV
CACCGTTTCGGTCGAC-10	4.03345	1.85107	1.52121	0	4.25938	3.78267	PV
CACGTGGTCGTTGTTT-10	3.82049	0.723938	1.13946	1.43213	4.94302	3.95128	PV
CAGAGCCTCGCCGTGA-10	3.86308	0	1.52291	1.52291	5.26179	4.15492	CV
CAGATTGAGGCTAGCA-10	2.59169	1.11799	1.63265	1.81593	4.88853	4.73821	PV
CAGCAATCAGCTCGGT-10	3.13066	0.987226	0.987226	2.78217	5.16152	4.8331	PV
CAGGGCTAGCGTGTCC-10	4.02919	3.70816	2.45846	1.37841	4.31241	3.83129	PV
CAGGGCTAGTGGCGAT-10	3.8901	1.29801	1.02053	1.51498	4.80137	3.90808	PV
CATACCCTCCAGTTCC-10	3.38968	1.09069	1.09069	2.06903	5.15864	4.52082	CV
CATAGACGTAGCTGAG-10	3.02395	0	0.835007	2.01812	4.93672	3.89749	CV
CATGAGTAGCACCCAC-10	3.78659	0.718501	1.13228	0.718501	4.81184	4.28348	PV
CATGCCTGTTCTGAGT-10	2.9972	0	0.751121	1.47204	4.97176	4.23818	CV
CATGGATAGGACACTG-10	2.8161	0	0	2.54817	5.31462	4.33875	CV
CATTTCACATGAGATA-10	2.7154	0	0.777435	2.22259	5.38157	4.77566	CV
CCCTCAAGTATCGATC-10	2.73621	0	1.85796	1.85796	5.32204	4.60712	CV
CCGATCTGTGTTAAAG-10	3.02986	1.65254	0.878275	2.38391	5.30908	4.14149	PV
CCGATGGTCTAGTGTG-10	3.94217	1.84356	0.634722	0.634722	4.26315	4.3469	PV
CCGCAAGAGAGCAACC-10	2.7767	0.862731	0.862731	2.22113	5.32337	4.29851	CV
CCGCAAGGTGACCGTC-10	3.45594	1.09188	0.688104	1.37872	4.66281	3.57369	PV
CCGTGAGTCTTTGCTA-10	3.09147	1.78228	0.80462	1.97119	4.8639	4.4136	CV
CCTAAGACACTACAGT-10	2.86523	0.679914	0.679914	2.46051	5.15529	4.31751	CV
CCTGTTGTCTGTCGCT-10	2.96215	1.40034	0.702531	1.1111	4.92382	3.96957	PV
CCTTTGGGTTGATGTC-10	2.7459	0	0	1.53572	5.17017	4.28605	CV
CGAAGTTAGGCAGGTT-10	3.09976	0	0	2.17564	5.28478	4.662	PV
CGCATGGGTTCTCTCG-10	4.23889	1.58264	1.8176	1.58264	4.86697	3.88573	PV
CGGAATTTCACTCCGT-10	2.3743	0	0.733621	2.01432	4.94632	4.36879	CV
CGGGCATTCCTCAGAA-10	2.98515	0	1.41866	2.23547	5.16067	3.97393	CV
CGTAAGTGTTTACTTC-10	3.8591	0.798248	1.96125	2.37706	4.96934	3.90934	PV
CGTTCTGGTACTTGTG-10	4.11404	1.64482	0	1.25506	4.7202	3.83179	PV
CTACATTTCTTCTGGC-10	3.63813	1.72768	1.49754	1.19809	4.88075	4.44797	PV
CTACTATTCGGTGCAC-10	3.23055	0.72088	0	2.24601	5.1902	4.38475	CV
CTAGGTAAGCTACTAC-10	3.55621	0	0.740866	1.87007	4.88001	3.49149	PV
CTCCATGAGGGACTGT-10	2.55918	0	0	2.65677	5.05849	4.94255	CV
CTCCTTTGTCCTGTTC-10	2.32039	0	0	1.80826	5.22914	4.49688	CV
CTCTGGTCATTGCAAC-10	2.95244	0	0.831437	1.82236	5.221	4.54708	CV
CTGAATGGTGTCTTAG-10	2.64891	0	0.785917	1.94192	5.34722	4.53228	CV
CTGAGCGAGCGGTAAC-10	3.35119	0	0	1.40109	5.15831	3.97055	CV
CTGTACCGTACGGGAT-10	3.36407	0	1.53471	1.53471	5.31031	4.62209	CV
CTGTATTGTCGCAGTC-10	3.95047	1.76701	1.95538	1.53471	4.28478	3.48267	PV
CTGTCGTAGTTGTAGA-10	3.26675	0	0.763901	2.42655	5.11956	4.10471	CV
CTTACCGAGATACTGA-10	3.19431	0	0.802553	2.12673	5.08939	4.68321	CV
CTTCCGATCCATTTCA-10	4.67278	1.01761	1.51142	0	4.66449	3.34576	PV
CTTCCTTGTAGAGATT-10	3.73398	2.51333	1.18454	0	3.67823	4.13145	PV
CTTCTCTGTCAAACGG-10	2.25964	2.25964	1.35063	0	4.99912	4.63011	CV
CTTGATTAGATGCAGC-10	2.99951	0.85974	1.31509	0	5.19014	4.34773	CV
GAAGAATTCTCACTCG-10	2.96352	0	0.880777	2.08739	5.37408	4.25172	CV
GAATAGAGTTGCGTAT-10	2.88838	0	0	2.51037	5.57574	4.3482	CV
GAATCGTGTCAAGTTC-10	3.06183	0	0.756816	0	5.14664	4.43946	CV
GACACGCTCTGACGCG-10	2.95403	0	0.793992	1.23093	4.9701	4.05999	CV
GACCCAGTCGCTTTAT-10	3.44842	0	0.755089	2.41146	5.38237	4.56159	CV
GACCGTGAGCGAGAAA-10	4.50947	2.27601	1.25176	1.25176	5.22435	3.97831	PV
GACGTTATCCATAAGC-10	2.94437	0	0.753732	2.30252	5.24695	4.04735	CV
GACTATGCAACCGCTG-10	2.93025	0.745869	0	2.16996	5.46832	4.48361	CV
GAGAGGTCACCTCGTT-10	3.27755	0.822218	0.822218	0.822218	4.95095	3.87526	PV
GAGAGGTTCGAGCTGC-10	2.94882	1.22704	0.790981	2.65754	5.17622	4.19117	CV
GAGTTACCACTATCGA-10	3.86486	1.88086	1.88086	1.46683	4.94148	3.74094	PV
GAGTTACTCGACATAC-10	3.67685	0	0.790182	1.22601	5.16105	4.11398	PV
GAGTTTGTCGCTATTT-10	3.71084	0.667685	1.06452	1.90186	4.85408	3.2825	PV
GATCACAAGACGAAGA-10	3.70541	1.64393	1.41866	2.52433	4.99139	4.66749	PV
GATCCCTAGGATGCGT-10	3.48633	0.865745	0	2.06482	5.08811	3.89563	CV
GATCCCTGTTATGACC-10	3.39989	0	0	1.32393	4.98226	4.12195	PV
GATCCCTTCGGTTAGT-10	3.56244	1.06565	0.668529	1.90333	4.79473	3.9214	PV
GATGATCTCCCTATTA-10	3.82592	1.49333	0.765764	1.49333	4.88411	3.57007	CV
GATTCGATCTTGATTC-10	3.16859	0	1.12179	1.12179	5.03829	3.884	CV
GATTTCTAGGTTAAAC-10	3.27955	1.50096	0	1.91839	5.08361	4.27502	CV
GCAACCGTCAACACGT-10	2.7642	1.78431	1.55109	2.26924	5.02481	4.78692	CV
GCACATACAGGCTTGC-10	4.51477	2.19679	1.43471	1.60905	4.75483	3.75138	PV
GCAGTTACACATTACG-10	2.81269	0	0	2.5165	4.9944	4.50709	CV
GCATCGGCAGGTGGAT-10	3.41296	0	0	0	4.89108	3.99279	PV
GCATCGGTCCGCGGAT-10	3.17208	0	0	1.71765	4.76054	4.12637	CV
GCCAGCAAGAATCGAT-10	3.13402	0	1.16209	1.68514	5.17461	4.18662	CV
GCCATGGTCGGCACTG-10	3.36927	0	0	2.28851	5.21554	4.92967	CV
GCGAGAAGTGCAAGAC-10	3.33301	0	1.70543	1.38692	4.80894	3.82946	CV
GCGTGCAAGGTTCCAT-10	2.62359	0	0	2.41842	5.18578	4.36931	CV
GCTACCTGTACGTTCA-10	3.06008	0	0	2.70199	5.29838	4.61022	CV
GGAGAACAGTCTAACC-10	3.54715	2.45501	1.29791	1.02044	4.52594	3.71173	PV
GGAGAACCAGTAGTGG-10	3.95435	0	0	1.932	5.47688	3.99138	CV
GGAGGATAGGATATGT-10	2.40329	0	0	2.64457	5.47397	4.69723	CV
GGCGTCACAATTGTGC-10	2.65429	0	0.742526	2.7289	5.08624	4.38563	CV
GGCTTGGGTCGGCTAC-10	3.15984	0	1.56048	0.812577	5.09976	3.5864	PV
GGCTTGGGTTACGGAG-10	3.58662	0	0.694744	1.10074	5.15067	3.61402	PV
GGCTTTCAGGTGAGAA-10	2.98326	0	0	2.14017	5.29718	4.28024	CV
GGCTTTCGTTGGGATG-10	3.02888	0	0.768859	1.19834	5.28109	4.31839	CV
GGCTTTCTCGTGTTCC-10	3.25529	1.55584	1.25068	2.39524	5.01438	4.40688	PV
GGGCTACCAAGCTCTA-10	3.22824	0	1.10513	2.40677	4.88488	4.07003	CV
GGGTCACAGGTAATCA-10	3.15522	0	0	1.92552	5.32814	4.30722	CV
GGGTGAAAGGTAGGCT-10	2.92549	0	0	2.48716	4.82433	4.9092	PV
GGTAATCGTATGACAA-10	3.65196	2.63536	0.830661	0	4.76674	3.6178	PV
GGTGGCTAGCGTACAG-10	1.95365	0.793388	0	1.95365	5.24008	4.74338	CV
GTAACACCACGGTGAA-10	3.00799	1.75987	1.22549	0	4.13275	3.6452	PV
GTACAACGTGCCTTCT-10	2.92657	1.01753	0	1.8404	5.14944	4.38808	CV
GTACAACTCTACCTTA-10	2.40806	0	2.2873	0	2.92834	3.52239	PV
GTAGATCAGCCGAATG-10	3.168	0	0	2.23914	5.69333	4.66734	CV
GTAGTACGTATGGTAA-10	2.81961	1.01242	1.50508	2.08057	4.52306	3.67756	CV
GTATTGGCACTGCACG-10	3.59182	1.71467	1.18706	1.48526	4.61716	3.52703	PV
GTATTTCTCCATGCAA-10	3.71375	1.40548	0	2.32557	5.41902	4.53609	CV
GTCATGACAGTTAGAA-10	2.56804	0	0.790282	2.10707	5.48813	4.62632	CV
GTCGAATAGTAGTCTC-10	2.23251	0	1.4654	2.39679	5.39696	4.73792	CV
GTCGTTCTCCGACGGT-10	2.6319	0	0.960317	2.36792	5.22811	4.63073	CV
GTCTCACGTTCACCGG-10	3.3615	1.14453	0.727779	1.14453	5.03746	3.80421	PV
GTCTTTAGTTCGAACT-10	2.87939	1.79858	1.47263	2.04399	4.3388	4.38173	PV
GTGGAGAGTGGCCTCA-10	3.91336	1.84583	1.43508	0.725937	4.87621	3.97531	PV
GTGTGATCATCAGCAT-10	3.73869	1.83989	0	2.03075	5.52636	3.76969	PV
GTGTTAGCAAACGAGC-10	3.0831	0	0	2.1223	5.27701	4.40493	CV
GTGTTCCGTTTACGTG-10	3.55541	0.907596	0.907596	0	4.7174	3.55541	PV
GTTAGACTCGGAAACG-10	3.14335	0.869757	1.32778	2.07086	5.28052	4.48118	CV
GTTATGGTCAGTCCGG-10	3.26928	0	0	2.66108	5.12829	3.64474	CV
GTTCCGTTCTATGCCC-10	3.60176	0	0	2.34036	5.42159	4.14219	CV
GTTGTCCGTCAAGTTC-10	4.31951	1.73926	0.661982	2.14113	5.15196	3.72234	PV
TAATCTCAGCTCGAAG-10	3.58712	0	1.41091	1.41091	4.94511	3.58712	CV
TAATCTCGTCTAGATC-10	3.21724	0	0.736708	2.47574	4.97504	4.27372	CV
TACAACGAGGATGAGA-10	3.96814	0	0	2.26672	5.1003	3.84394	CV
TACATTCTCTCATTAC-10	2.15725	0	0	2.38253	4.79721	4.33573	CV
TACCCGTTCTCCACTG-10	3.95219	1.16924	0.908132	2.84935	4.58415	3.83147	PV
TACGCTCCATAATGCC-10	3.34773	0.762325	0.762325	2.31708	4.39479	3.93775	CV
TACGGGCAGTTGTACC-10	3.43011	0.765111	1.49239	1.49239	5.03597	3.53595	PV
TACGGTAGTTGTATGC-10	3.84202	1.30386	0	0.850897	4.58094	3.87039	PV
TACGTCCTCGCACGAC-10	4.26116	1.29586	1.01864	1.69075	5.06002	3.73042	PV
TATCTTGTCCACGGAC-10	3.99292	0	0	2.45467	5.49573	4.61552	CV
TATTCCACACAAAGTA-10	3.81172	0	0.695736	1.61358	4.90297	3.69392	CV
TATTGCTCAAATCGGG-10	3.45616	0	0	2.24787	5.20397	4.16677	CV
TATTTCGGTGTGTGTT-10	2.92484	0	0	2.33546	5.42537	4.28444	CV
TCAATCTGTCACCGAC-10	3.21423	0	0	0.690729	4.91517	3.88708	PV
TCACGGGGTAGCTCGC-10	2.56818	0	0	1.79467	4.87867	4.26613	CV
TCACGGGTCGTCTAAG-10	3.31656	0	1.56758	2.15061	5.23088	4.08077	CV
TCAGGGCTCTGGTGCG-10	3.26165	0.715652	0.715652	1.64521	4.97145	3.59862	CV
TCAGTTTGTGTAAACA-10	3.00182	0	0	1.26684	5.50436	4.62212	CV
TCCATCGTCATGAAAG-10	2.53613	0	0	2.00975	4.87917	4.48724	PV
TCCGATCGTAGCGCCT-10	3.12895	0	0	2.04422	5.49319	4.67179	CV
TCCGGGAGTATTGAGA-10	2.61849	0	1.3417	0	4.632	3.94854	CV
TCCGTGTGTCCTTGTC-10	3.02556	0	0.919534	2.30745	5.50255	4.73716	CV
TCCTCGATCATCTCTA-10	2.73706	0.747108	1.16993	2.03671	5.2105	4.19784	CV
TCCTTCTCAAACTAAG-10	4.09976	0	1.08015	1.76863	5.114	4.27662	CV
TCGAACATCTGAATGC-10	3.5092	0	0.769142	2.6201	5.14291	4.48865	CV
TCGACCTAGTATGAAC-10	3.67946	0	1.43954	1.14608	5.24048	3.62379	PV
TCGACGGTCGTGTCAA-10	3.23415	0	0	2.84819	5.36579	4.53969	CV
TCGGTCTCAGATCCTA-10	3.10111	0	1.51229	2.63687	5.53927	4.54483	CV
TCGTCCATCCATGAGT-10	3.22252	0.918572	0.918572	2.94804	5.41095	4.3732	CV
TCGTGGGTCACAAGAA-10	3.37755	0	0	2.96068	5.23346	4.91145	CV
TCTACATTCCAATCCC-10	3.90736	0.986426	1.92945	2.24158	5.01506	4.14663	PV
TCTACATTCCGTGGGT-10	3.25093	0	1.67064	0.731833	4.70995	4.27953	PV
TCTCACGCAAGGCGTA-10	3.85223	1.72451	1.49455	1.49455	4.97712	3.66435	PV
TCTTCCTTCCAAGAGG-10	4.04221	2.69279	1.94956	0.621006	3.68226	2.85389	PV
TGAGCATGTGGCTTAT-10	2.10803	0	0.790881	2.65737	5.38432	4.93021	CV
TGAGCGCCAACGTATC-10	3.54241	1.24853	1.24853	1.97589	5.16458	4.4039	PV
TGAGCGCTCTGAACGT-10	3.97215	1.9642	1.40232	0	4.71247	3.5019	PV
TGAGGAGGTGACTGAG-10	3.84523	0	0.776376	1.20811	5.12187	3.87002	PV
TGATCAGTCGCCAGTG-10	3.99332	0	1.28005	0	5.15726	3.75066	PV
TGCAGTACACCCTATC-10	3.66244	0.601654	1.63426	2.3102	5.03468	4.16721	PV
TGCGATAGTTAGAGAT-10	4.37144	1.84897	1.14464	1.84897	5.09827	4.47418	PV
TGCTTGCAGTTAGTAG-10	3.08658	0	0	3.14452	5.19281	4.35769	CV
TGGAACTGTTCACCGG-10	3.23533	0	0.857126	0	4.99375	3.88101	PV
TGGATGTTCACCATGA-10	3.25141	0	0.689676	2.55853	5.22419	4.43578	CV
TGGGAAGAGTCATGGG-10	3.50559	0	0.829443	0	5.19625	3.71487	CV
TGTGATGGTGGTAATA-10	2.61375	0	0	0.817582	5.52229	4.52267	CV
TGTGTGACAGTAACGG-10	4.81546	1.69581	0	2.29275	5.03336	3.91125	PV
TGTTTGTAGTGCTCGC-10	2.9838	0	0	1.79233	5.13501	4.11155	CV
TTACCGCAGTCTTCCC-10	3.33978	0	0.831104	2.4307	4.56014	4.18651	CV
TTACGCCGTACGAGCA-10	2.99953	0	0	1.94037	5.26861	4.18025	CV
TTACGCCGTCCTCATC-10	3.15334	0.75175	0.75175	1.47296	5.04043	4.02383	CV
TTACTGTAGATGCTTC-10	3.99241	0.694896	1.38892	1.10094	4.93794	4.09778	PV
TTAGGCAAGGTTTGAA-10	3.26632	0	1.16083	2.02522	4.84477	3.70047	CV
TTCAATCTCATCGCCT-10	3.26333	0	0.716545	2.60773	5.23897	4.08852	CV
TTCCGTGTCAATCGGT-10	3.40753	0	1.57017	0.819408	4.99871	4.24182	CV
TTCCTAATCACGGACC-10	3.66351	0	0	2.02173	5.16631	3.62933	CV
TTCGATTTCGCTAAAC-10	3.4461	0.716626	1.42131	2.23859	4.77341	3.377	PV
TTCGGTCTCAGGAAGC-10	3.04871	0	0.934226	1.40866	5.34524	4.5727	CV
TTCTGTAAGATGCTTC-10	3.17932	0	1.01941	1.84288	4.55275	4.5147	PV
TTCTGTACACAAAGTA-10	2.91412	0	0.808787	2.50198	4.92704	4.40595	CV
TTGAACGGTGCAAGAC-10	3.0001	0	0	2.92981	5.5969	4.6372	CV
TTGACCCGTCTTCTAT-10	2.68745	0	0	2.25746	5.2158	4.73599	CV
TTGCCTGTCACTCCGT-10	3.3303	0	1.0973	2.63723	5.10399	4.62302	CV
TTGCGTCGTACAGAGC-10	3.88133	1.37827	0	1.37827	5.00664	3.67844	CV
TTGCGTCTCGCGCTGA-10	3.92584	1.92375	2.74832	1.36693	4.28525	3.50123	PV
TTGTGTTTCATGCATG-10	2.812	1.41794	0	1.41794	5.29665	4.17649	CV
TTGTTGTGTTCTTAGG-10	3.88925	0.845798	0.845798	1.60734	5.23914	4.10829	PV
TTGTTTGCAGGGTCTC-10	3.45507	0	1.21149	2.08883	5.03891	3.87474	CV
TTTACGTGTTCAGCGC-10	3.35539	0.868293	0	2.49012	5.30585	4.41386	CV
TTTAGTCTCGATTCCC-10	2.49044	0	0.653479	2.00895	5.26176	4.32677	CV
TTTCCTCAGAAGTCAT-10	3.60949	1.78478	1.55153	0	4.32246	3.64249	PV
TTTCGATCATTAGGAA-10	3.08349	0	0	1.64227	5.28944	4.73185	PV
TTTGATCAGTGAGTGC-10	3.74882	0	1.05954	2.14478	5.5578	3.87382	CV
AAAGGATGTCACCACG-14	3.06774	0.861293	1.31706	2.21891	5.57335	4.05522	PV
AAAGGGCCACTAGAGG-14	2.88996	0	0	2.30884	5.38161	4.37155	CV
AAAGGGCCAGAAGCGT-14	2.79918	1.35927	0	2.60549	5.1173	4.50749	CV
AAAGTCCTCGGCTTGG-14	3.00196	0.56815	0	2.06496	5.36801	4.42628	CV
AACCAACAGCGACCCT-14	3.32466	0.458932	0.458932	1.20283	5.13173	3.74595	PV
AACCACAGTTGTACGT-14	2.58608	0.7496	1.1732	2.04082	5.50758	4.6196	CV
AACCATGCACCGAATT-14	3.00088	0	0.520138	2.96636	5.25411	4.61125	CV
AAGAACAGTGGTAACG-14	3.04941	0	0	2.64692	5.27319	4.49175	CV
AAGCCATGTCACCGAC-14	3.28341	0	1.14386	1.34855	5.27261	3.8574	PV
AAGGAATAGGACAACC-14	2.88431	1.29938	0	2.19734	5.31662	4.5375	CV
AATCGACCAGGTTTAC-14	3.39839	1.48203	0.9936	0	4.67571	3.21138	PV
AATGCCACAACTGTGT-14	3.51014	0.855353	0	1.85768	5.01791	4.51741	PV
AATTTCCAGCTAGAAT-14	2.91555	0	0.979362	3.0812	5.26724	4.24856	CV
AATTTCCTCAAGCTTG-14	3.51338	0.618899	1.27275	2.1647	5.32271	4.06751	CV
ACAAGCTGTCAAATCC-14	3.92243	0.642077	0.642077	1.98828	5.22352	4.21407	PV
ACACGCGTCACATACG-14	4.05275	0	1.68768	1.54168	5.10021	3.54922	CV
ACACGCGTCAGAGTGG-14	3.42406	0	0	1.24544	4.88392	3.70356	CV
ACATCGACACTACGGC-14	4.20143	1.63989	1.63989	0.526169	4.95764	3.59221	PV
ACCAACAGTCACTCGG-14	3.15856	2.50702	1.05712	1.55943	4.87203	4.04903	PV
ACCCTTGCAAGAGGTC-14	4.19936	2.06811	1.00337	0	4.82442	3.89932	PV
ACCCTTGCATTGCCGG-14	4.07229	1.18702	1.84272	1.39535	5.20216	3.37028	PV
ACCGTTCTCCTCACCA-14	2.83971	0.513592	1.47165	2.27487	5.16783	3.67029	PV
ACCTGAAGTGCAGTGA-14	3.17196	1.79165	2.09703	1.14504	4.82475	3.52202	PV
ACCTGTCGTAAGCAAT-14	2.93592	0	0	2.44178	5.35124	4.40427	CV
ACGATCACAAGTCATC-14	3.59282	0	0.633084	1.51152	4.93946	3.40627	CV
ACGCACGAGAGTCAGC-14	3.32437	1.82576	1.38021	1.17304	5.07644	4.3128	PV
ACGTAGTGTTATGGTC-14	1.98968	1.83434	0.71891	1.13282	5.59195	4.72324	PV
ACGTTCCGTACATACC-14	3.0325	0	1.12455	1.64049	5.18594	4.04531	CV
ACGTTCCGTTGCCGAC-14	3.46024	1.27221	2.08741	1.57962	4.41349	3.07037	PV
ACTCCCACACAACGAG-14	2.8525	0	0	1.45072	5.38916	4.03469	CV
ACTGATGAGAGGCGTT-14	3.44141	1.92836	0.609627	0.609627	5.34757	3.74118	PV
ACTGATGAGGTCGTCC-14	3.08772	1.17624	0	1.94293	5.33407	3.56615	PV
AGAACCTCAAATGGTA-14	3.00384	0	0.552177	2.12469	4.15336	3.72658	CV
AGAGAGCAGGTAAGTT-14	3.6926	1.51711	0.885256	2.5168	5.02324	3.359	PV
AGAGCAGTCCATACAG-14	3.53726	0.63033	1.29052	1.83568	5.16416	4.30262	PV
AGATGCTGTGTTTACG-14	3.63676	2.58948	1.91677	1.53134	5.16875	3.44823	PV
AGCCAATAGCTACTGT-14	2.87082	0	0	2.17883	5.02284	3.76395	CV
AGCGCTGAGTCTAGAA-14	3.59874	2.03003	0	2.31201	5.05792	3.66439	PV
AGCGTATAGCTGGTGA-14	3.31507	0	0.552035	2.2866	5.09432	4.02996	CV
AGCGTATCATCATCCC-14	3.72492	1.23913	1.04361	1.54307	5.26226	3.43542	PV
AGCTACAGTGTCCTAA-14	3.50025	0	0	0	5.04954	4.11852	PV
AGCTCAAAGCTAATGA-14	4.01663	0.975285	1.63507	1.24642	4.92205	3.76408	PV
AGGAGGTTCCGTGTCT-14	2.96527	0.955511	0	2.19722	5.33078	4.40428	CV
AGGCATTCAGCACACC-14	2.85546	0	0.57668	2.6576	5.36219	3.94561	CV
AGGCTGCGTATGAAAC-14	3.07158	0.998666	0.619139	2.06161	5.17475	3.94318	PV
AGGGTCCGTCGCATGC-14	3.44734	0.989475	0.989475	2.04889	5.38901	4.33332	PV
AGGTCTAGTGCCCGTA-14	2.62149	0	1.08603	2.3807	5.4986	4.50306	CV
AGGTCTATCGAAGGAC-14	3.36456	0.642206	1.98852	0	4.42917	3.33292	PV
AGGTTGTCACAACCGC-14	3.59457	0.611318	1.6514	1.80124	4.78618	3.57114	PV
AGTAGTCCAAGTGCAG-14	3.76795	2.21762	1.316	0	4.4653	3.12798	PV
AGTCTCCCAAGTGATA-14	3.54704	0.589247	0	1.76057	5.30657	3.82749	PV
AGTTAGCCAATTGCCA-14	2.90988	0.648881	0.648881	2.31589	5.25698	3.98856	PV
AGTTAGCGTCAACATC-14	3.55016	0	0.855589	1.62103	5.44521	3.5694	CV
AGTTAGCGTCTGTAGT-14	3.82302	0	0	2.7672	4.90695	3.82302	CV
ATACTTCGTATTGAGA-14	3.61797	0	0.67001	2.03859	5.00334	4.68099	CV
ATAGACCAGCTGTGCC-14	2.99416	0	0	2.84832	5.2169	4.52428	CV
ATAGAGAAGATCCAAA-14	3.11048	0	0	2.05001	5.0684	3.33477	PV
ATAGAGACAGGAGGTT-14	3.49636	2.2748	1.91947	1.3632	4.59436	3.52533	PV
ATCACAGCACAATTCG-14	3.19804	0	1.14261	2.57246	5.31724	4.04691	CV
ATCACGAAGTTCACTG-14	3.16678	0	1.01107	2.1825	5.25992	3.94561	CV
ATCACTTTCGGACCAC-14	4.14864	0.611143	1.4748	1.65109	5.10773	3.3605	PV
ATCAGGTCAAGGCGTA-14	3.91491	1.06132	0.665308	1.74492	4.62619	3.37938	PV
ATCCATTAGGAGATAG-14	3.95363	0	0.694363	1.94799	5.05227	3.76357	PV
ATCGGATCACAAATAG-14	3.90688	2.41459	1.53419	1.15768	5.03077	3.21919	PV
ATCGTCCAGGGACCAT-14	3.26695	0	0.909944	1.69608	5.63753	4.36843	CV
ATCTCTACAGTGTACT-14	3.40057	0.791882	1.22821	1.76305	4.58092	3.54994	PV
ATCTCTAGTGGTGATG-14	3.07243	0	0	3.18968	5.1159	4.37947	CV
ATGAAAGCACATGGTT-14	2.65377	0	0	2.35506	5.45987	4.51361	CV
ATGAAAGTCCATCTGC-14	3.50322	1.65628	1.47974	1.93668	5.30389	4.12798	PV
ATGCCTCAGTCGAAAT-14	3.48023	0	0.901619	0.549158	4.61765	2.99706	PV
ATGGAGGGTAGAGACC-14	3.66515	0	0	1.61922	5.25389	3.91998	PV
ATGGGAGAGCTGCGAA-14	3.83986	0.603015	1.78603	2.39164	4.99375	4.10411	PV
ATTCAGGAGCAGCAGT-14	3.28544	0	1.46298	1.78812	5.01845	3.84232	PV
ATTCGTTAGAAGGGAT-14	4.01222	2.44268	1.01183	0	4.9553	3.82081	PV
ATTCTTGCACTAGTAC-14	3.14158	0.501496	0.833944	1.28226	5.07855	3.53254	PV
ATTTACCCAGAGTAAT-14	3.65235	0	0.893972	1.15286	4.7648	3.21244	PV
ATTTACCTCAACACCA-14	3.23205	0	0	1.95768	5.17154	3.23205	CV
CAACGATGTATGGGAC-14	3.2976	2.16537	1.35949	1.35949	4.1543	3.2976	PV
CAACGGCAGGTCACTT-14	4.68237	2.27425	1.42819	2.49312	5.25368	4.02002	PV
CAAGAGGTCGATTCCC-14	3.81363	0.607657	0	1.92467	4.66675	3.46375	PV
CAATGACGTGGCTGAA-14	2.71079	0	0.848977	2.56766	5.35162	4.25614	CV
CAATTTCGTCGTTATG-14	2.17716	0	0.834447	2.64158	5.2263	4.65665	CV
CAATTTCTCATGGCCG-14	3.11841	0	1.25091	2.31677	4.89774	3.73116	CV
CACAACAAGTACCATC-14	3.47313	0	1.2818	1.67495	4.75708	3.47313	CV
CACAGATAGGTATTGA-14	3.88082	0	1.87473	0	4.12245	3.13881	PV
CACTGAATCATGGATC-14	3.79059	1.45082	1.45082	0.968238	5.0027	3.44093	PV
CAGCACGTCCAGGACC-14	2.64976	0	0.629521	2.18497	5.51437	4.52372	CV
CAGCCAGAGCTGACAG-14	2.93754	1.30302	1.52036	1.30302	4.42124	3.07036	PV
CAGGCCACAGACGATG-14	2.94384	0	0	2.94384	4.96475	4.64464	CV
CAGTGCGGTTCTTGCC-14	3.7022	2.53145	1.07453	2.16498	5.15682	4.12312	PV
CAGTTAGCACGCCACA-14	3.05061	0	0.541665	2.73289	5.45802	4.0814	CV
CATACAGTCGAACCAT-14	3.34899	0	0.6198	2.56647	5.39721	4.08399	CV
CATACTTTCCGTAATG-14	3.32461	0.879586	1.13618	2.44878	5.22031	4.2396	CV
CATCAAGCAGCGCGTT-14	3.72149	0	0.999159	1.94677	5.43845	3.56445	CV
CATCCCAAGAATAGTC-14	2.92553	1.08534	1.37135	1.92881	4.99079	3.80911	CV
CATCCGTAGGTCTGGA-14	3.33354	0.548549	1.36685	1.68351	4.63767	3.45603	PV
CATCGCTGTACGGTTT-14	3.60587	0	1.39822	2.06152	4.96096	3.74118	CV
CATCGTCAGGGTCAAC-14	3.60983	1.25945	0.816138	1.56554	4.92653	3.53911	PV
CATGCGGCAGTAACCT-14	3.58122	1.13662	1.42895	1.65487	5.62079	4.11598	PV
CATGCGGTCACTTATC-14	3.58281	2.50077	0.875044	1.33446	4.79837	4.40844	PV
CATTCTAGTTTCACTT-14	3.02695	0.617165	0.995963	1.27004	5.18971	4.4285	PV
CATTGAGGTAGGGTAC-14	2.8469	0	0.642854	2.30449	5.54258	4.45177	CV
CATTGTTTCGGTCTAA-14	3.75586	2.10162	0.835231	1.5925	5.23466	4.40588	CV
CCCTTAGGTGGACTGA-14	2.58686	0	1.06141	1.74504	5.17509	3.3468	CV
CCGATGGTCTTGCGCT-14	2.97917	1.08702	1.08702	2.46893	5.09465	4.59785	CV
CCGGACAAGTAAGAGG-14	3.67732	2.8082	1.24127	1.24127	5.08079	3.93222	PV
CCGTTCAGTCCATCTC-14	3.03656	0.84253	0.50749	1.83879	5.30489	3.56609	CV
CCGTTCATCAACTCTT-14	3.57989	0.963879	0.593837	2.01322	5.07986	3.40762	CV
CCTCACAAGGACTAAT-14	3.53514	2.05359	1.96239	0	4.47719	3.23731	PV
CCTCACATCCCTTTGG-14	3.48618	2.01736	0.658144	1.05166	4.4069	3.06743	PV
CCTCAGTAGCGCAATG-14	3.19156	0	0	2.3351	4.94846	3.95734	CV
CCTCATGTCACCGGGT-14	3.35428	0	1.00304	1.6708	5.10609	4.06004	CV
CCTCTAGCACACCTAA-14	3.00971	2.07209	0.93316	1.19809	4.67688	4.126	PV
CCTGTTGAGGTCATCT-14	3.65213	0	0.941906	1.73952	5.28519	4.34245	CV
CCTTTGGAGGTCCCTG-14	4.18865	2.02493	1.45577	1.78031	4.95846	3.77829	PV
CGATGCGCATATGGCT-14	3.82021	2.29483	1.26677	1.57361	5.11625	4.02197	PV
CGCAGGTGTCACTACA-14	3.11271	2.37625	1.36847	1.08279	5.11797	4.3953	PV
CGCATAAGTGTCATCA-14	4.19379	1.42025	0.813265	1.68518	4.60682	3.18727	PV
CGCCATTCAATCGCGC-14	2.98825	0	0	2.98825	4.79872	3.72814	CV
CGGCAGTTCCGCTGTT-14	3.74495	0	0.696885	3.22604	5.11336	3.95856	CV
CGGTCAGTCTGCTTAT-14	2.75629	0.624408	0.624408	2.17524	5.23343	4.67087	CV
CGTAATGCATACAGCT-14	2.74453	0	0.592628	3.01601	5.4687	4.13459	CV
CGTCCATAGAGTTGCG-14	3.82609	0.765857	1.49347	2.20341	4.7932	3.22556	PV
CGTGATATCGCTTTAT-14	3.83545	0	0	1.52114	4.91956	3.38843	PV
CGTTCTGAGCGTCTGC-14	3.39515	0.922987	0.922987	1.39466	5.44481	4.23781	PV
CTCAACCGTGCGAACA-14	3.77214	0.675642	0	2.16589	5.44962	4.39592	PV
CTCATTATCTTGCAAG-14	3.61012	0.941545	1.20774	1.20774	4.7048	3.34529	PV
CTCCCAATCTTAATCC-14	3.68144	2.25285	1.20063	0.935366	4.50858	3.51187	PV
CTGATCCAGGTAGGCT-14	3.66435	0	0.612549	1.80349	4.92046	3.23902	PV
CTGCATCGTCCACTCT-14	3.11853	0.605012	1.251	2.77027	5.50287	4.36066	CV
CTGGCAGCATTATGCG-14	3.75012	0.72502	0.72502	1.43373	5.01109	2.69746	PV
CTTCTAAGTTACGTAC-14	2.25624	0	1.43632	2.00288	5.34904	3.77817	CV
CTTGATTGTATTTCTC-14	3.00062	0	0.585423	2.42876	5.53124	4.24038	CV
GAAACCTTCGTCCATC-14	3.69142	1.12669	1.12669	1.41782	5.32988	3.58159	PV
GAAGGACAGCTCGCAC-14	3.46311	1.27434	1.66656	0.999735	5.20982	3.61278	PV
GAAGGACAGGTTACAA-14	3.9789	1.40751	1.19826	1.72787	4.84825	3.30429	PV
GAAGGGTGTCAACACT-14	3.76396	2.0983	1.75236	1.21908	5.23935	4.23908	PV
GAAGTAAAGAACTCCT-14	2.67147	0.949208	0	1.60124	4.97752	4.1519	CV
GAATCGTTCTCACTCG-14	2.92467	0.632017	0	1.6877	5.48738	4.3861	CV
GACCGTGTCGTTGTTT-14	3.75744	2.00643	1.22782	1.43945	5.10189	3.92956	PV
GAGACCCGTCGCTCGA-14	3.43647	2.16723	0.620222	0.620222	4.76958	3.28766	PV
GAGACTTCAGTTAGGG-14	3.1479	0.974895	0	2.2251	5.54542	4.61392	CV
GAGTTGTTCCGTGTGG-14	2.93703	3.82098	1.8497	1.51994	4.33087	3.73951	PV
GATAGCTAGGGTCAAC-14	3.18264	1.60634	0.586066	1.88378	5.10693	3.58529	PV
GATCGTACAAGAAACT-14	3.73189	0.931388	1.19606	1.85366	5.22753	3.30125	CV
GATGACTAGCCTCACG-14	2.78517	0.989234	0.612255	2.4101	5.31665	4.4868	CV
GATGAGGGTAGAGGAA-14	2.9735	0.708591	1.40937	1.81737	5.22344	4.23489	CV
GATGTTGAGACATAGT-14	3.26608	1.13163	0.718011	0	4.68339	2.93683	PV
GATTTCTGTTGGGCCT-14	3.49503	1.68371	1.89288	1.05761	4.67169	3.10463	PV
GCAACATCAGCTAACT-14	2.58957	0	0.862611	1.86831	5.17205	4.52986	CV
GCACATAGTTACGGAG-14	2.77332	0	0	2.57999	5.34371	4.26784	CV
GCACGTGTCAAAGACA-14	2.88868	0	0	2.24969	5.04888	4.04056	PV
GCAGTTATCTGCGTCT-14	3.74039	1.35718	2.10572	0.543082	4.34974	2.78176	PV
GCATGATCAGCTGAGA-14	3.22849	0.982761	0.982761	2.54182	5.46691	4.4574	CV
GCCAGGTGTCTAGTGT-14	3.51074	0	1.30997	1.30997	4.86049	2.84703	PV
GCCATGGAGATCACTC-14	3.93035	1.07165	0.82423	2.16111	5.22906	3.57132	PV
GCCATGGCAAGCGATG-14	3.17828	0	0	2.85045	5.46318	4.56328	CV
GCGAGAACAGGAGGAG-14	3.67204	1.45526	1.68284	2.27846	4.89424	3.85011	PV
GCGTTTCAGGTCACAG-14	2.81066	0.713631	0.713631	2.60244	5.45648	4.42209	CV
GCGTTTCCACTTGACA-14	3.87227	2.15306	2.36903	2.0693	5.10587	3.9683	PV
GCGTTTCGTACCCAGC-14	3.77896	3.03772	1.84787	1.57252	4.90274	3.70661	PV
GCTACAAGTTTGGGTT-14	3.0398	0	0	1.88286	5.34122	3.76561	CV
GCTGAATTCTCTGCTG-14	3.18542	0	0.587356	2.56405	5.50029	4.38357	CV
GCTGCAGTCATTGCCC-14	3.03574	0	0.520769	1.48537	5.12642	4.52791	PV
GGAGATGAGTTCGCAT-14	3.96021	0.597161	0	2.01964	5.12193	4.10492	PV
GGAGGATAGATGGTAT-14	3.01389	1.72474	0.653479	2.32456	5.18732	4.09471	PV
GGAGGATGTGAATTAG-14	3.27904	0	0.648419	1.71606	5.24645	4.56332	CV
GGATGTTCACTCCTGT-14	3.26952	2.15055	0	2.2442	5.21948	4.60181	PV
GGCAGTCTCAGTCCGG-14	3.3908	0	0.743578	2.48778	5.33969	4.50402	CV
GGCGTCACACCGTGGT-14	2.72068	0.606907	0	2.14156	5.56301	4.05635	CV
GGCTGTGAGCCATTGT-14	3.96991	0.945908	0	1.42318	4.9445	3.26585	PV
GGGACCTAGATAGTCA-14	3.06451	0.533139	0.533139	2.31802	5.23823	3.83024	CV
GGGCGTTTCCAGCCTT-14	2.90937	0	0.946566	2.34766	5.6519	4.36011	CV
GGGTAGATCATCGCAA-14	3.24076	0.726355	1.14265	1.84651	5.32251	4.22324	PV
GGGTATTGTCAACCAT-14	3.10934	2.32794	0.456507	2.48428	4.84516	3.8314	PV
GGGTATTTCCGCAAAT-14	3.25901	0	0	2.23444	5.09411	3.75435	CV
GGGTCACCAACACTAC-14	4.52836	0.94406	1.64629	1.74243	4.77285	3.37647	PV
GGGTCACTCATTGCTT-14	3.68602	0.612666	0	1.93404	5.05333	4.02441	CV
GGGTGTCCACTCCTTG-14	3.43629	0.456346	0.456346	2.07186	5.16186	4.15035	PV
GGTAATCGTCGCAACC-14	3.78422	0	0.649676	2.22292	5.48738	3.95576	CV
GGTAGAGAGTACTGTC-14	3.00806	0	1.04139	2.62699	5.2932	4.43567	CV
GGTAGAGGTTGATGTC-14	2.8278	0.690277	1.09478	2.29741	5.2926	4.41316	CV
GGTTAACTCACCTTGC-14	3.5933	0.399463	0.399463	2.38144	4.83796	3.43245	PV
GTAAGTCCACTCCTGT-14	2.97186	0.959789	0.590878	1.89296	5.03209	3.72034	CV
GTACAACAGAGCCGTA-14	2.77685	0	0	2.46496	5.5441	4.40771	CV
GTAGGAGCAGACCAAG-14	3.51947	0	0.467345	2.40945	5.40814	3.60401	PV
GTATTGGAGTAGACCG-14	2.61636	0	0	1.19589	5.08328	3.87709	PV
GTCAAGTTCCGCAACG-14	4.18597	1.41606	1.86586	1.41606	5.178	4.23234	PV
GTCACGGCACGACAAG-14	3.54852	1.80242	1.47618	2.40951	5.19261	4.0379	PV
GTCATCCGTGAGATTA-14	3.72283	0.737829	0.737829	1.86516	4.60833	3.38018	PV
GTCCTCAGTAACCCTA-14	3.16602	0	0.627849	2.70653	5.43754	4.45128	CV
GTCCTCAGTGACTCGC-14	3.18476	0	0.82713	2.75986	5.03357	4.0759	CV
GTCGCGAAGTCCTACA-14	3.59893	1.12872	0.715814	0.715814	4.43874	2.93276	PV
GTCGCGAGTAGAGCTG-14	3.83115	2.53378	1.27481	1.27481	5.0395	4.47008	PV
GTGATGTGTAACGCGA-14	3.26083	0.623006	1.00395	2.57287	5.3963	4.23841	CV
GTGCAGCTCCCTCTTT-14	3.40084	0.630455	1.50715	1.68498	5.08611	2.92151	CV
GTGCTGGCACACCTAA-14	4.10685	2.53841	1.92129	0.547381	4.4906	3.02895	PV
GTGCTTCCAGAGTTCT-14	3.53607	0.617702	0	2.56227	5.26424	4.61507	CV
GTGGAAGTCTTCACGC-14	3.62833	0.605929	1.64186	1.25244	4.74593	3.79129	PV
GTGGCGTCAGCACCCA-14	2.87963	0	0	2.29899	5.26066	4.0435	CV
GTGTTCCCAGTTAAAG-14	3.11169	0	1.40255	1.40255	5.24186	4.0988	PV
GTTGTAGTCCCGAGGT-14	3.61579	0	1.21183	1.74384	4.87351	3.71634	PV
GTTGTCCAGAAGAGCA-14	2.94464	0	0	3.12947	5.07002	4.11809	CV
TAACACGTCCCTCTCC-14	2.06754	0	0	2.06754	4.60781	3.57028	CV
TAACCAGAGTCACTCA-14	3.11934	0	0	2.73573	5.1776	4.42509	CV
TAACCAGCATAAGATG-14	3.22571	0	0	2.60779	5.23433	4.1863	PV
TAACCAGGTACGATGG-14	2.98457	0	0.638794	1.85084	4.89959	4.28408	CV
TAAGCACCAACAAAGT-14	2.62783	0.957607	0.589301	2.00442	5.09468	4.27165	CV
TAAGCGTAGCTTGTGT-14	2.61076	0	0.642206	2.61076	5.52699	4.51159	CV
TAATCTCAGCCAGTAG-14	3.77509	0	0	1.47322	4.87555	2.88012	PV
TACCCACAGAAAGTCT-14	2.845	0	0.699425	2.49639	4.88762	4.62751	CV
TACCCGTTCAGACCGC-14	4.00946	2.42157	1.88681	1.55439	4.90102	2.64353	PV
TACCGAACACCGTACG-14	3.23986	1.29525	1.46207	1.46207	4.99844	3.2655	PV
TACCGAAGTCCTCATC-14	3.69301	1.61971	1.85664	1.61971	4.20732	2.34697	PV
TACCGAAGTCTCAAGT-14	3.80318	1.49036	0.620403	2.42623	5.19669	4.25751	CV
TACCGAATCAAGCCCG-14	2.93019	1.44075	0.96009	2.79198	4.87337	3.84887	CV
TACGGGCGTGATAGAT-14	3.2693	0	0.719729	2.34994	5.41821	4.62666	CV
TACGGTAAGATGGTAT-14	3.02916	0.92181	1.39319	2.05569	5.21588	4.23588	CV
TACGTCCTCCGTTGAA-14	2.44635	0	0.878025	1.99165	5.1301	4.02248	CV
TAGAGTCGTCGCTTAA-14	3.63348	0.943067	2.1792	0.943067	4.98914	3.3477	PV
TATCGCCCAATCGCGC-14	2.84386	0	1.26837	2.55905	5.41984	4.14587	CV
TATCTTGGTGGCAACA-14	2.39377	0	1.09559	2.48075	5.38911	4.5388	CV
TATTCCAAGAGTACCG-14	3.7445	2.0829	1.68498	1.01412	4.60783	3.05422	PV
TATTGCTAGTGCCCGT-14	3.87532	0	0.862071	1.11583	4.97901	3.70558	PV
TCAATCTAGCATTGTC-14	3.43187	1.01554	1.63093	1.2083	4.8864	2.71382	PV
TCACGGGTCAGCTGTA-14	4.05273	2.15019	1.32408	1.87449	5.11927	3.3768	PV
TCAGTGATCCGATAGT-14	3.22522	0.86732	0.86732	2.29992	5.00204	3.48897	PV
TCATACTCACGCTGCA-14	3.79736	1.67866	0.897223	1.80578	5.07567	3.51713	PV
TCATCATTCTAGGCAT-14	3.41026	0.528848	1.33181	2.43839	5.06145	4.20786	CV
TCATCCGGTAGCTTTG-14	3.76524	2.09779	1.66561	1.5204	5.32861	4.40396	PV
TCATGTTAGACGGTTG-14	3.36993	0	0	2.41677	5.33221	4.5405	CV
TCATTACCAGTTCCAA-14	3.38519	0	0	2.65627	5.42562	4.50696	CV
TCATTGTCAATGAGCG-14	3.13319	0	0	2.36619	5.00048	3.8043	CV
TCATTTGTCGGACAAG-14	3.90612	0	0.565896	0.925072	5.05145	3.70311	PV
TCCCACAAGCATGTTC-14	3.3191	0	0	1.41029	5.17919	3.42533	CV
TCCGAAAAGGCTTAGG-14	3.25407	0	0	1.51656	4.89395	3.35211	CV
TCCGATCGTTGTGTTG-14	2.65335	0	0	2.1884	5.22479	4.04877	CV
TCGAACAGTGCTGTCG-14	3.16678	0	0.884053	1.34583	5.4852	3.86876	CV
TCGACCTAGCTAATCC-14	4.0025	1.71217	1.18494	2.38313	5.15214	3.02905	PV
TCGACCTAGTGTTGTC-14	3.7501	1.45761	1.72525	1.29103	4.14248	3.48549	PV
TCGACCTCATGCAGCC-14	3.58977	1.94653	1.0991	2.28304	5.29804	4.1934	PV
TCGACGGAGCATGATA-14	3.47523	0.556963	0.556963	0	4.69887	3.32623	PV
TCGATTTCATCGAGCC-14	2.92454	0.682695	1.59266	1.37057	5.14959	4.41005	PV
TCGATTTGTCTTCAAG-14	2.86256	0	0.559778	2.37525	5.28612	4.5595	CV
TCGCACTTCATGAGTC-14	2.99874	0	1.35042	2.44088	5.21999	4.41835	CV
TCGCAGGAGGTACTGG-14	2.82734	0	0	2.54287	5.11619	4.26685	CV
TCGCAGGCAGTTGCGC-14	3.91163	1.04673	1.04673	0.654487	4.93231	3.01589	PV
TCGGATACACGTCATA-14	2.84471	0	0	2.16478	5.52501	3.88811	CV
TCGGATATCTTCGGTC-14	2.55358	0.613372	0	1.93536	5.06561	4.58004	PV
TCGGGACTCTAGGCCG-14	4.11552	2.22144	1.53764	0.648881	4.6724	2.90988	PV
TCTCACGCAATACCCA-14	4.22064	0	1.40419	2.50674	5.24132	4.27195	PV
TCTCACGGTGATTGGG-14	2.37397	0	0	2.61461	5.31132	4.51723	CV
TCTCAGCGTGGCCTCA-14	3.49197	0	0	2.6518	5.3663	4.16978	CV
TGAACGTTCCTACTGC-14	3.25426	0	0	1.92555	5.0701	4.17	CV
TGACTCCAGTCAGCCC-14	3.0409	1.56758	1.901	1.74812	5.24098	4.10713	CV
TGAGCGCAGATACCAA-14	3.46437	0	0	1.81798	5.1126	4.19498	PV
TGAGCGCTCGTCCATC-14	3.68841	0.872208	0.872208	1.88232	5.05577	3.68841	CV
TGAGGAGCAATGAACA-14	3.39968	1.66574	1.14575	1.66574	4.76062	3.53352	PV
TGATTCTTCAGGAAAT-14	3.19763	0	0	2.27154	4.85831	3.08494	PV
TGATTTCGTTTAGTCG-14	2.90391	0	0	2.70883	4.98707	4.04388	CV
TGCTTGCAGTTTGAGA-14	3.71332	2.54644	1.98415	0.578919	4.94571	2.94625	PV
TGGAGGAGTTGTCCCT-14	2.94867	1.45567	1.45567	1.45567	5.0779	4.26066	PV
TGGATCAAGTAGTCTC-14	3.61245	1.13815	1.65669	1.51182	4.85955	3.68599	PV
TGGCGTGCAGAGTGTG-14	3.91889	1.17648	0.55827	1.70218	5.15737	3.85765	PV
TGGGCGTCAGCGTGAA-14	2.93953	0	1.47191	1.17507	5.33777	4.34516	CV
TGGGCGTTCACGATCA-14	3.29801	0.625203	0	2.64115	5.39314	4.12397	PV
TGGTAGTTCATGCCAA-14	3.68865	2.05169	1.26494	1.93635	5.24266	4.36922	PV
TGTCCTGGTGAGTTGG-14	3.1629	0	0.592518	1.76665	5.04098	4.01045	CV
TGTTCATAGAATCCCT-14	3.69877	0.58107	1.59732	1.42354	5.12424	3.75564	PV
TGTTGAGCACCTGTCT-14	3.10002	1.78277	1.5114	2.66901	4.96305	4.18978	PV
TGTTGGACAGTCAGCC-14	3.70175	2.34268	1.56101	2.02635	4.96338	3.70175	PV
TTACAGGAGGGCGAAG-14	2.89638	0.839855	0.839855	1.83484	5.18551	3.95748	CV
TTCACCGGTTTCACTT-14	2.48135	0	0	1.5374	5.44603	3.38403	CV
TTCAGGAAGGTCATCT-14	3.77411	0.765577	1.19407	1.90972	4.81157	3.80017	CV
TTCATGTTCGGCGATC-14	3.33827	0	0	2.43262	5.61131	4.60609	PV
TTCATTGTCAACGAGG-14	3.32254	1.35171	0.670222	1.90628	5.53729	4.47592	CV
TTCCAATAGCTTCATG-14	3.47111	0	0.680132	2.74805	5.25714	3.7121	CV
TTCCGGTGTTGCGTAT-14	2.84222	0	0	2.50008	5.12843	4.47713	CV
TTCGCTGGTCTGTGGC-14	2.95827	0	1.39726	1.56968	5.31159	4.43024	PV
TTCTCTCAGAATCTAG-14	3.12015	0.55764	1.17546	1.82871	5.40928	3.91745	PV
TTGACCCGTAACGATA-14	2.60684	0	0.943721	3.06357	5.43873	4.42365	CV
TTGAGTGTCATGGGAG-14	3.4005	1.57133	0	2.3176	5.00869	3.84496	PV
TTGGTTTGTACCGTGC-14	3.39437	0	0	1.39405	5.27297	4.09613	PV
TTTACTGCAGCGCTTG-14	3.30854	0	0.537681	1.51736	5.27497	3.94264	PV
TTTGATCAGTTTAGGA-14	3.38548	1.13575	1.13575	1.99341	4.92998	3.86067	CV
TTTGATCTCATACGAC-14	2.99211	0	0.620765	2.26213	5.50264	4.23364	CV
TTTGGTTGTGCTGTCG-14	4.6337	1.95225	1.00321	1.2783	4.51817	3.03786	PV
ACAGAAACACATTCGA-21	3.03666	0	0	2.65491	5.22645	4.25454	CV
CAACGGCAGGATTTAG-21	3.45727	0	0.539213	2.7274	5.47937	3.74833	PV
CGGCAGTTCAGCAGAG-21	3.31244	0.64822	0	2.31465	5.58169	4.72909	PV
CTGCATCAGAAGTCCG-21	3.74415	0	0.865321	2.36372	5.41109	4.30293	PV
CTGTGAATCCATCTCG-21	3.4537	0	0.846374	1.73327	5.36592	3.60934	CV
TCCACCACAAATCAGA-21	3.54349	0.490862	1.06512	1.06512	4.98878	3.31841	PV
TCCACCATCCGGCTTT-21	4.33172	0	2.08971	0	4.69683	1.2122	PV
TCTATCAAGTGGACTG-21	3.76662	0	0.776184	1.36938	5.29757	3.43126	CV
TGTGTGAAGTGATGGC-21	3.73135	0	0	1.11079	5.24923	3.57305	PV
TTCACCGGTCCAGAAG-21	3.96649	2.67503	2.30344	0	4.97768	2.04852	PV
